# Supplementary material for: Molecular genetic characterization and meat-use functional gene identification in Jianshui yellow–brown ducks through combined resequencing and transcriptome analysis
Source: Front Vet Sci. 2023 Dec 12;10:1269904. doi: 10.3389/fvets.2023.1269904 (PMC10765987; doi:10.3389/fvets.2023.1269904)
Supplement: Supplementary file 1 [file Data_Sheet_1.zip › Table S1.xlsx]

## Sheet: Sheet1
Table S1 Sampling Record Sheet for Jianshui Yellow-brown Duck
DNA sample information collection
Population	Sample	Sex	Age	Weight(g)	Collection site	Storage condition
YB	YB1	female	1 year	1930	Blood	Stored under ice packs
YB	YB2	female	1 year	1940	Blood	Stored under ice packs
YB	YB3	male	1 year	1680	Blood	Stored under ice packs
YB	YB4	female	1 year	1820	Blood	Stored under ice packs
YB	YB5	male	1 year	1750	Blood	Stored under ice packs
YB	YB6	female	1 year	1780	Blood	Stored under ice packs
YB	YB7	female	1 year	1810	Blood	Stored under ice packs
YB	YB8	female	1 year	1730	Blood	Stored under ice packs
YB	YB9	female	1 year	1700	Blood	Stored under ice packs
YB	YB10	male	1 year	1730	Blood	Stored under ice packs
YB	YB11	female	1 year	1740	Blood	Stored under ice packs
YB	YB12	female	1 year	1870	Blood	Stored under ice packs
YB	YB13	female	1 year	1840	Blood	Stored under ice packs
YB	YB14	male	1 year	1750	Blood	Stored under ice packs
YB	YB15	male	1 year	1780	Blood	Stored under ice packs
YB	YB16	male	1 year	1700	Blood	Stored under ice packs
YB	YB17	male	1 year	1750	Blood	Stored under ice packs
YB	YB18	female	1 year	1810	Blood	Stored under ice packs
RNA sample information collection
Population	Sample	Sex	Age	Weight(g)	Collection site	Storage condition
YB	YB1_liver	female	6 weeks	1355	Liver	Frozen in liquid nitrogen
YB	YB2_liver	female	6 weeks	1346	Liver	Frozen in liquid nitrogen
YB	YB3_liver	female	6 weeks	1242	Liver	Frozen in liquid nitrogen
YB	YB4_liver	male	6 weeks	1082	Liver	Frozen in liquid nitrogen
YB	YB5_liver	male	6 weeks	1153	Liver	Frozen in liquid nitrogen
YB	YB6_liver	male	6 weeks	1190	Liver	Frozen in liquid nitrogen
YB	YB1_sebum	female	6 weeks	1355	Sebum	Frozen in liquid nitrogen
YB	YB2_sebum	female	6 weeks	1346	Sebum	Frozen in liquid nitrogen
YB	YB3_sebum	female	6 weeks	1242	Sebum	Frozen in liquid nitrogen
YB	YB4_sebum	male	6 weeks	1082	Sebum	Frozen in liquid nitrogen
YB	YB5_sebum	male	6 weeks	1153	Sebum	Frozen in liquid nitrogen
YB	YB6_sebum	male	6 weeks	1190	Sebum	Frozen in liquid nitrogen
YB	YB1_breast muscle	female	6 weeks	1355	Breast muscle	Frozen in liquid nitrogen
YB	YB2_breast muscle	female	6 weeks	1346	Breast muscle	Frozen in liquid nitrogen
YB	YB3_breast muscle	female	6 weeks	1242	Breast muscle	Frozen in liquid nitrogen
