# Supplementary material for: Molecular genetic characterization and meat-use functional gene identification in Jianshui yellow–brown ducks through combined resequencing and transcriptome analysis
Source: Front Vet Sci. 2023 Dec 12;10:1269904. doi: 10.3389/fvets.2023.1269904 (PMC10765987; doi:10.3389/fvets.2023.1269904)
Supplement: Supplementary file 1 [file Data_Sheet_1.zip › Table S10.xlsx]

## Sheet: Sheet1
Table S10 Differentially expressed genes in the breast muscle transcriptome of Jianshui yellow-brown ducks vs. mallard ducks (screening threshold is log2 (Foldchange > 1.5 and padj<0.001))
	gene_id	log2FoldChange	padj	Level
1	ENSAPLG00000026303	-3.36545	0.000148175	Down
2	ENSAPLG00000002762	-4.28191	2.86468e-23	Down
3	ENSAPLG00000004444	-4.06837	1.99074e-05	Down
4	ENSAPLG00000014270	-2.60176	1.75145e-06	Down
5	ENSAPLG00000002867	-2.16252	9.37056e-06	Down
6	ENSAPLG00000012537	-2.66944	2.85218e-09	Down
7	ENSAPLG00000012813	-2.05531	1.0773e-05	Down
8	ENSAPLG00000029430	-2.18052	3.00649e-07	Down
9	ENSAPLG00000004755	-2.23471	4.37098e-05	Down
10	ENSAPLG00000013913	-2.92805	8.52149e-06	Down
11	ENSAPLG00000014071	-3.42805	0.000855132	Down
12	ENSAPLG00000011749	3.38306	8.25175e-05	Up
13	ENSAPLG00000013567	-2.39149	2.7991e-07	Down
14	ENSAPLG00000009886	-1.57185	0.000841073	Down
15	ENSAPLG00000005618	1.66068	0.000222505	Up
16	ENSAPLG00000012990	1.71725	0.000220141	Up
17	ENSAPLG00000016282	-4.56425	6.27974e-23	Down
18	ENSAPLG00000005336	-1.68139	0.000134119	Down
19	ENSAPLG00000003276	2.6647	6.30547e-05	Up
20	ENSAPLG00000014240	1.54072	8.27673e-05	Up
21	ENSAPLG00000002105	1.93586	3.73117e-05	Up
22	ENSAPLG00000012668	-2.19885	8.92469e-05	Down
23	ENSAPLG00000016548	-2.17281	1.35771e-06	Down
24	ENSAPLG00000018533	-4.28447	1.43938e-11	Down
25	ENSAPLG00000010917	2.26086	2.28314e-07	Up
26	ENSAPLG00000016005	-1.8059	9.38841e-06	Down
27	ENSAPLG00000010064	-2.2448	9.44832e-10	Down
28	ENSAPLG00000027360	2.07973	2.47539e-08	Up
29	ENSAPLG00000004480	-1.60073	0.000980181	Down
30	ENSAPLG00000014672	-1.51421	3.18625e-05	Down
31	ENSAPLG00000015024	-2.18541	4.16151e-06	Down
32	ENSAPLG00000009685	-2.75539	5.96203e-08	Down
33	ENSAPLG00000004420	-4.55149	0.000334619	Down
34	ENSAPLG00000003120	-4.4224	1.43938e-11	Down
35	ENSAPLG00000003537	-3.14051	0.000756632	Down
36	ENSAPLG00000021008	-3.98714	7.24527e-05	Down
37	ENSAPLG00000015946	-5.20382	6.50616e-06	Down
38	ENSAPLG00000010446	-3.50853	2.27835e-16	Down
39	ENSAPLG00000005711	2.27602	2.6454e-10	Up
40	ENSAPLG00000028346	2.0918	5.97625e-07	Up
41	ENSAPLG00000012883	-2.11409	4.85816e-06	Down
42	ENSAPLG00000005929	-3.43881	2.54219e-12	Down
43	ENSAPLG00000006438	-1.74037	3.73793e-06	Down
44	ENSAPLG00000006916	1.71867	3.51368e-05	Up
45	ENSAPLG00000020731	-2.38038	2.85412e-05	Down
46	ENSAPLG00000007123	-1.94854	7.93766e-06	Down
47	ENSAPLG00000003824	-1.72223	0.000169321	Down
48	ENSAPLG00000012718	1.88095	2.74326e-08	Up
49	ENSAPLG00000016478	1.86453	7.74796e-05	Up
50	ENSAPLG00000003901	-1.92063	1.75937e-07	Down
51	ENSAPLG00000004563	1.86662	4.68824e-05	Up
52	ENSAPLG00000021727	-2.12234	2.06397e-05	Down
53	ENSAPLG00000004034	-3.26394	8.50941e-10	Down
54	ENSAPLG00000004025	-3.41962	5.33696e-10	Down
55	ENSAPLG00000008450	2.27031	2.25467e-11	Up
56	ENSAPLG00000008909	-3.39694	1.03558e-11	Down
57	ENSAPLG00000012129	-2.12428	4.56901e-08	Down
58	ENSAPLG00000012106	-1.99006	1.64598e-05	Down
59	ENSAPLG00000021253	1.6384	0.000221867	Up
60	ENSAPLG00000010656	-2.04371	2.69215e-05	Down
61	ENSAPLG00000011317	-2.36921	1.96472e-10	Down
62	ENSAPLG00000012204	1.53427	1.59321e-05	Up
63	ENSAPLG00000011148	-2.536	0.000115631	Down
64	ENSAPLG00000023306	-3.04601	2.99104e-07	Down
65	ENSAPLG00000020761	1.80188	5.99534e-07	Up
66	ENSAPLG00000009100	-2.03476	4.08311e-07	Down
67	ENSAPLG00000018397	-7.66769	1.7948e-05	Down
68	ENSAPLG00000009459	-2.9701	4.57944e-07	Down
69	ENSAPLG00000008582	-2.25818	7.93499e-07	Down
70	ENSAPLG00000008393	-3.91922	0.000302531	Down
71	ENSAPLG00000008279	-3.83961	4.59308e-07	Down
72	ENSAPLG00000006146	1.87929	4.27092e-06	Up
73	ENSAPLG00000030021	3.26355	1.09533e-09	Up
74	ENSAPLG00000004278	-1.60485	1.7587e-05	Down
75	ENSAPLG00000015463	2.29025	4.88675e-06	Up
76	ENSAPLG00000009964	2.26801	1.11805e-11	Up
77	ENSAPLG00000028840	1.73629	0.00023219	Up
78	ENSAPLG00000006648	-1.80636	0.000380915	Down
79	ENSAPLG00000014455	-2.78427	8.47294e-07	Down
80	ENSAPLG00000012219	-3.73422	5.09003e-14	Down
81	ENSAPLG00000010641	-2.51782	4.08574e-05	Down
82	ENSAPLG00000013984	-2.08615	3.97398e-09	Down
83	ENSAPLG00000013979	-2.27092	5.20113e-11	Down
84	ENSAPLG00000013949	-3.13356	4.66721e-08	Down
85	ENSAPLG00000014318	-1.92405	1.26392e-06	Down
86	ENSAPLG00000007198	-3.10508	9.06537e-05	Down
87	ENSAPLG00000015941	2.76529	5.52971e-07	Up
88	ENSAPLG00000028225	1.73403	5.96203e-08	Up
89	ENSAPLG00000021763	-6.95396	0.00032083	Down
90	ENSAPLG00000016414	-2.13452	0.00055716	Down
91	ENSAPLG00000011991	-3.58623	5.24828e-09	Down
92	ENSAPLG00000004552	-2.34275	7.77996e-05	Down
93	ENSAPLG00000009276	-5.7434	1.91713e-05	Down
94	ENSAPLG00000007795	-1.84153	8.55911e-07	Down
95	ENSAPLG00000022073	2.72805	4.82708e-14	Up
96	ENSAPLG00000009880	-2.80362	6.81798e-06	Down
97	ENSAPLG00000004690	-4.54055	3.97398e-09	Down
98	ENSAPLG00000017984	2.45605	4.22306e-05	Up
99	ENSAPLG00000003440	-2.01387	3.83937e-07	Down
100	ENSAPLG00000014956	-2.21904	2.95782e-06	Down
101	ENSAPLG00000021981	1.7916	0.000255849	Up
102	ENSAPLG00000008417	2.24955	6.2339e-07	Up
103	ENSAPLG00000009485	-1.67611	0.000136829	Down
104	ENSAPLG00000015178	-2.61632	6.19338e-05	Down
105	ENSAPLG00000014404	1.83203	0.000238582	Up
106	ENSAPLG00000031194	3.05123	2.20303e-07	Up
107	ENSAPLG00000003481	-2.60178	1.43333e-10	Down
108	ENSAPLG00000028324	-4.95116	4.29436e-05	Down
109	ENSAPLG00000013451	-4.93071	2.50871e-08	Down
110	ENSAPLG00000001227	2.09962	0.000482147	Up
111	ENSAPLG00000016438	1.93121	9.86477e-07	Up
112	ENSAPLG00000031170	-2.17302	0.000209018	Down
113	ENSAPLG00000009347	-1.80374	3.28323e-05	Down
114	ENSAPLG00000011467	-1.79273	0.000140518	Down
115	ENSAPLG00000018346	2.81688	1.5751e-09	Up
116	ENSAPLG00000025146	1.74922	0.000110064	Up
117	ENSAPLG00000003242	-3.73759	0.00057991	Down
118	ENSAPLG00000003259	-5.28178	1.47952e-26	Down
119	ENSAPLG00000010894	-1.67078	0.000261033	Down
120	ENSAPLG00000015059	-1.88322	3.78632e-06	Down
121	ENSAPLG00000019136	-4.18489	2.58989e-09	Down
122	ENSAPLG00000028063	-3.04193	0.000937185	Down
123	ENSAPLG00000012626	-1.63646	0.000107527	Down
124	ENSAPLG00000023760	-2.02105	0.000971159	Down
125	ENSAPLG00000004714	-2.0942	1.91713e-05	Down
126	ENSAPLG00000015937	2.07558	2.65573e-05	Up
127	ENSAPLG00000030604	4.6441	8.50134e-16	Up
128	ENSAPLG00000003009	-2.24484	6.21303e-07	Down
129	ENSAPLG00000026795	-4.40887	2.62053e-08	Down
130	ENSAPLG00000003024	2.04864	3.78632e-06	Up
131	ENSAPLG00000005184	-3.34755	2.78775e-12	Down
132	ENSAPLG00000004063	-2.48635	0.000142672	Down
133	ENSAPLG00000003147	1.54969	9.72122e-05	Up
134	ENSAPLG00000007648	4.67828	6.86035e-12	Up
135	ENSAPLG00000012966	1.98151	1.27115e-06	Up
136	ENSAPLG00000022874	-4.10173	9.56006e-09	Down
137	ENSAPLG00000007792	-3.7246	9.73466e-16	Down
138	ENSAPLG00000008656	-2.75417	0.000208616	Down
139	ENSAPLG00000008894	-1.65068	0.000272989	Down
140	ENSAPLG00000009846	2.14973	1.06734e-05	Up
141	ENSAPLG00000006689	2.68736	1.15001e-09	Up
142	ENSAPLG00000014066	-2.91816	6.06947e-10	Down
143	ENSAPLG00000014005	-2.08283	2.58228e-06	Down
144	ENSAPLG00000027076	-2.5717	4.33947e-05	Down
145	ENSAPLG00000016841	-1.9913	1.32253e-08	Down
146	ENSAPLG00000011129	-2.40294	7.00301e-06	Down
147	ENSAPLG00000005334	2.41343	2.85079e-07	Up
148	ENSAPLG00000019275	-3.86424	9.37842e-08	Down
149	ENSAPLG00000005501	-3.28169	4.62777e-09	Down
150	ENSAPLG00000006077	-2.25984	5.79595e-05	Down
151	ENSAPLG00000006875	-1.70568	0.000532425	Down
152	ENSAPLG00000011843	-2.76812	1.53687e-07	Down
153	ENSAPLG00000007675	-2.57861	5.74372e-05	Down
154	ENSAPLG00000010676	-4.36808	6.38301e-15	Down
155	ENSAPLG00000006930	-2.79089	0.000721951	Down
156	ENSAPLG00000027987	4.61013	1.40345e-43	Up
157	ENSAPLG00000028127	-7.93115	1.88444e-05	Down
158	ENSAPLG00000007075	-4.66911	0.000546664	Down
159	ENSAPLG00000011285	1.83472	2.76294e-08	Up
160	ENSAPLG00000009135	-2.81734	1.17976e-08	Down
161	ENSAPLG00000028385	-2.66889	0.000542296	Down
162	ENSAPLG00000008337	-3.39652	4.81519e-10	Down
163	ENSAPLG00000015346	1.8402	2.18289e-07	Up
164	ENSAPLG00000013874	3.84507	2.6541e-05	Up
165	ENSAPLG00000014337	-2.80369	2.11537e-05	Down
166	ENSAPLG00000026799	-2.99917	1.18146e-05	Down
167	ENSAPLG00000012505	-2.25343	2.95418e-07	Down
168	ENSAPLG00000021075	-2.65936	5.57753e-10	Down
169	ENSAPLG00000021409	-2.76438	0.000114068	Down
170	ENSAPLG00000012270	-1.99252	6.23624e-05	Down
171	ENSAPLG00000008518	1.74057	9.61467e-05	Up
172	ENSAPLG00000013783	1.95963	0.000439269	Up
173	ENSAPLG00000024129	-3.28424	1.21431e-25	Down
174	ENSAPLG00000010095	2.26468	2.80593e-07	Up
175	ENSAPLG00000010014	1.72906	0.000261089	Up
176	ENSAPLG00000013701	3.70226	1.29715e-08	Up
177	ENSAPLG00000008589	-3.50344	1.53542e-05	Down
178	ENSAPLG00000022533	-5.4205	4.23363e-06	Down
179	ENSAPLG00000029031	-7.52382	3.61418e-05	Down
180	ENSAPLG00000029841	2.67624	2.68812e-08	Up
181	ENSAPLG00000006380	1.97857	4.97453e-07	Up
182	ENSAPLG00000009205	-1.58962	0.000260414	Down
183	ENSAPLG00000021926	3.53414	0.000661995	Up
184	ENSAPLG00000021741	1.68204	0.000394123	Up
185	ENSAPLG00000001907	-1.69008	0.000190314	Down
186	ENSAPLG00000029634	1.52523	3.60293e-06	Up
187	ENSAPLG00000002521	-1.73502	0.000633288	Down
188	ENSAPLG00000016320	1.65552	0.000760955	Up
189	ENSAPLG00000006848	-2.11268	1.53542e-05	Down
190	ENSAPLG00000006152	-2.61018	4.79953e-10	Down
191	ENSAPLG00000022104	-5.67463	1.00411e-06	Down
192	ENSAPLG00000006127	1.64912	0.000407741	Up
193	ENSAPLG00000007090	-2.24953	0.000112882	Down
194	ENSAPLG00000006413	-3.12629	2.86769e-09	Down
195	ENSAPLG00000011064	-4.40938	0.000690109	Down
196	ENSAPLG00000029862	-2.05541	1.51183e-06	Down
197	ENSAPLG00000020765	2.1313	6.84006e-09	Up
198	ENSAPLG00000024234	-4.26208	0.00030186	Down
199	ENSAPLG00000007028	2.18701	7.25134e-11	Up
200	ENSAPLG00000027178	-1.66188	0.000110884	Down
201	ENSAPLG00000020533	5.19347	0.000951074	Up
202	ENSAPLG00000024272	2.19332	2.80405e-10	Up
203	ENSAPLG00000001130	2.29651	2.15757e-06	Up
204	ENSAPLG00000002961	-7.76678	0.000115706	Down
205	ENSAPLG00000012332	-2.09544	0.000752417	Down
206	ENSAPLG00000003673	-3.06111	2.00322e-09	Down
207	ENSAPLG00000002987	-4.04466	8.71569e-13	Down
208	ENSAPLG00000031164	1.88129	6.05279e-05	Up
209	ENSAPLG00000006728	-4.80736	5.31213e-11	Down
210	ENSAPLG00000018488	1.70113	6.42327e-06	Up
211	ENSAPLG00000003819	1.89572	3.9738e-06	Up
212	ENSAPLG00000018802	-2.06429	0.000578782	Down
213	ENSAPLG00000030495	-2.08452	2.97352e-05	Down
214	ENSAPLG00000000791	1.53573	1.92259e-05	Up
215	ENSAPLG00000008273	-2.43499	2.38462e-07	Down
216	ENSAPLG00000021469	-6.94864	1.43212e-06	Down
217	ENSAPLG00000005993	-2.51573	9.82977e-05	Down
218	ENSAPLG00000016185	1.78452	0.000806939	Up
219	ENSAPLG00000004856	1.85366	5.39794e-06	Up
220	ENSAPLG00000005833	2.03086	0.000252866	Up
221	ENSAPLG00000006075	-3.6142	2.7873e-06	Down
222	ENSAPLG00000013351	-5.59806	4.12224e-08	Down
223	ENSAPLG00000014659	-2.55375	2.93768e-08	Down
224	ENSAPLG00000012910	-2.77845	6.70352e-06	Down
225	ENSAPLG00000027946	-7.60973	2.8477e-05	Down
226	ENSAPLG00000016967	2.17842	0.000233015	Up
227	ENSAPLG00000008996	1.52521	9.2741e-05	Up
228	ENSAPLG00000007112	1.82402	6.57885e-07	Up
229	ENSAPLG00000004448	-2.01646	9.6676e-05	Down
230	ENSAPLG00000006597	3.45879	1.43528e-17	Up
231	ENSAPLG00000006473	-6.00798	0.000779917	Down
232	ENSAPLG00000014001	1.9978	7.69798e-06	Up
233	ENSAPLG00000006544	-6.84431	2.8433e-22	Down
234	ENSAPLG00000006632	-2.2724	7.53705e-13	Down
235	ENSAPLG00000016183	1.91045	5.28845e-05	Up
236	ENSAPLG00000003211	2.48578	1.06021e-05	Up
237	ENSAPLG00000010196	-3.14436	3.61858e-13	Down
238	ENSAPLG00000009363	-3.06451	4.29321e-12	Down
239	ENSAPLG00000015440	-1.92523	0.000410958	Down
240	ENSAPLG00000009236	-4.00949	1.16935e-15	Down
241	ENSAPLG00000010377	-3.99792	3.67385e-19	Down
242	ENSAPLG00000011169	-2.48497	5.9282e-10	Down
243	ENSAPLG00000006282	-3.73276	9.20728e-05	Down
244	ENSAPLG00000030772	1.78598	1.29933e-05	Up
245	ENSAPLG00000031039	2.46365	3.30973e-05	Up
246	ENSAPLG00000001777	2.37718	9.3679e-08	Up
247	ENSAPLG00000010465	-3.00041	1.4499e-10	Down
248	ENSAPLG00000029255	-4.49138	4.20932e-08	Down
249	ENSAPLG00000001675	-7.29812	6.00526e-08	Down
250	ENSAPLG00000007737	1.65772	9.82977e-05	Up
251	ENSAPLG00000005027	-3.27133	3.87769e-06	Down
252	ENSAPLG00000009495	-3.62048	3.53457e-07	Down
253	ENSAPLG00000001335	-6.94881	5.90303e-05	Down
254	ENSAPLG00000009901	-2.51437	7.31266e-06	Down
255	ENSAPLG00000007741	-2.9787	6.00612e-07	Down
256	ENSAPLG00000029004	1.75163	5.87255e-05	Up
257	ENSAPLG00000003818	-2.41579	0.000123067	Down
258	ENSAPLG00000013280	1.65817	4.08574e-05	Up
259	ENSAPLG00000013290	-2.73941	0.000202008	Down
260	ENSAPLG00000014559	3.6157	0.00011098	Up
261	ENSAPLG00000005008	-2.87854	1.10138e-08	Down
262	ENSAPLG00000015336	-3.21707	7.38961e-06	Down
263	ENSAPLG00000017045	2.71964	4.67563e-14	Up
264	ENSAPLG00000012019	1.63654	8.0061e-07	Up
265	ENSAPLG00000024792	2.70805	3.77728e-07	Up
266	ENSAPLG00000010884	-2.13272	1.043e-06	Down
267	ENSAPLG00000007175	-2.54674	1.25101e-08	Down
268	ENSAPLG00000026270	6.98235	0.000218317	Up
269	ENSAPLG00000005280	2.67152	1.88391e-11	Up
270	ENSAPLG00000030118	1.78451	9.87178e-05	Up
271	ENSAPLG00000020914	-4.56647	5.63989e-36	Down
272	ENSAPLG00000017812	-3.27281	2.38874e-10	Down
273	ENSAPLG00000031005	-2.88302	3.76864e-16	Down
274	ENSAPLG00000024143	-5.16806	1.81181e-40	Down
275	ENSAPLG00000022037	-1.62923	9.6163e-06	Down
276	ENSAPLG00000012223	-4.45124	5.60068e-12	Down
277	ENSAPLG00000018683	-3.79145	2.71179e-20	Down
278	ENSAPLG00000004785	1.9848	3.9208e-06	Up
279	ENSAPLG00000008020	-3.0087	0.000305244	Down
280	ENSAPLG00000010484	1.7755	2.07449e-05	Up
281	ENSAPLG00000011026	-6.22434	1.1082e-08	Down
282	ENSAPLG00000012405	-2.72078	3.93375e-12	Down
283	ENSAPLG00000012737	2.07481	4.12269e-06	Up
284	ENSAPLG00000020041	-2.95335	1.20152e-07	Down
285	ENSAPLG00000006613	1.73547	8.58148e-05	Up
286	ENSAPLG00000009492	-2.10846	7.85852e-05	Down
287	ENSAPLG00000010314	-1.61476	0.000293987	Down
288	ENSAPLG00000020880	1.7148	0.00027477	Up
289	ENSAPLG00000029005	6.98875	0.000162989	Up
290	ENSAPLG00000017567	2.04664	9.85683e-05	Up
291	ENSAPLG00000025127	-1.91013	0.000321636	Down
292	ENSAPLG00000001301	-2.15351	0.000438109	Down
293	ENSAPLG00000003929	-3.42229	1.30198e-19	Down
294	ENSAPLG00000031006	4.07818	1.32724e-08	Up
295	ENSAPLG00000017902	3.81812	5.68937e-05	Up
296	ENSAPLG00000014228	-6.78939	6.25616e-06	Down
297	ENSAPLG00000008969	1.56226	0.000143887	Up
298	ENSAPLG00000005614	1.6275	5.01725e-07	Up
299	ENSAPLG00000006003	-1.83097	0.000123978	Down
300	ENSAPLG00000009654	-2.91673	8.72101e-06	Down
301	ENSAPLG00000029372	-3.66175	1.05151e-06	Down
302	ENSAPLG00000021478	-3.75487	1.05134e-10	Down
303	ENSAPLG00000012783	-5.73338	2.20578e-05	Down
304	ENSAPLG00000013260	-2.02995	0.000421456	Down
305	ENSAPLG00000026083	-3.30192	0.0001788	Down
306	ENSAPLG00000029671	-2.18802	0.000815843	Down
307	ENSAPLG00000009957	3.91713	1.8974e-05	Up
308	ENSAPLG00000010016	-2.79735	3.85285e-09	Down
309	ENSAPLG00000009924	-3.46335	6.97922e-07	Down
310	ENSAPLG00000004123	1.75057	3.126e-05	Up
311	ENSAPLG00000004585	-2.49415	0.000490202	Down
312	ENSAPLG00000014765	-3.3164	2.73183e-05	Down
313	ENSAPLG00000019267	-1.82269	0.000124254	Down
314	ENSAPLG00000020378	-5.87496	1.28944e-43	Down
315	ENSAPLG00000019803	-5.24998	1.57977e-11	Down
316	ENSAPLG00000027425	-6.86335	8.2044e-07	Down
317	ENSAPLG00000017874	-4.66658	5.71893e-06	Down
318	ENSAPLG00000007918	-4.56769	5.14399e-20	Down
319	ENSAPLG00000029248	-4.45758	2.80372e-19	Down
320	ENSAPLG00000006826	1.94228	8.95064e-05	Up
321	ENSAPLG00000003512	-1.64207	0.000220141	Down
322	ENSAPLG00000030007	-2.8923	1.29682e-06	Down
323	ENSAPLG00000007276	2.83298	0.000165365	Up
324	ENSAPLG00000007896	2.15244	4.23363e-06	Up
325	ENSAPLG00000027882	-1.70214	4.60493e-05	Down
326	ENSAPLG00000007989	1.58094	0.000809034	Up
327	ENSAPLG00000007996	1.77869	1.91746e-05	Up
328	ENSAPLG00000011565	-3.1326	1.20091e-06	Down
329	ENSAPLG00000015368	1.69902	5.14572e-06	Up
330	ENSAPLG00000006555	1.96496	0.000812923	Up
331	ENSAPLG00000015530	-7.4801	0.000117774	Down
332	ENSAPLG00000021394	-5.85934	0.000479538	Down
333	ENSAPLG00000000987	-1.85782	9.82977e-05	Down
334	ENSAPLG00000002486	-2.58195	3.04585e-10	Down
335	ENSAPLG00000006342	-4.15055	2.58989e-09	Down
336	ENSAPLG00000023038	2.11479	7.01972e-08	Up
337	ENSAPLG00000024275	-3.00371	0.000684945	Down
338	ENSAPLG00000009909	-3.42211	0.000429948	Down
339	ENSAPLG00000009721	-6.80024	2.31731e-08	Down
340	ENSAPLG00000007160	2.37791	1.51617e-05	Up
341	ENSAPLG00000015578	-2.80764	1.40365e-05	Down
342	ENSAPLG00000001269	2.13697	0.000937185	Up
343	ENSAPLG00000010244	-6.66615	6.19255e-06	Down
344	ENSAPLG00000021734	-2.04276	0.000788634	Down
345	ENSAPLG00000005054	-7.54888	3.3974e-05	Down
346	ENSAPLG00000012885	-2.16002	6.93367e-06	Down
347	ENSAPLG00000025704	1.92913	8.2731e-06	Up
348	ENSAPLG00000018058	-3.82232	1.97332e-07	Down
349	ENSAPLG00000011837	-5.54153	1.93591e-10	Down
350	ENSAPLG00000029796	-2.43268	2.60391e-05	Down
351	ENSAPLG00000004375	-3.23428	4.03634e-09	Down
352	ENSAPLG00000019105	1.79073	2.94628e-05	Up
353	ENSAPLG00000018591	1.84661	1.08375e-06	Up
354	ENSAPLG00000019080	-3.16938	1.08741e-09	Down
355	ENSAPLG00000009141	1.50855	1.55984e-05	Up
356	ENSAPLG00000009870	1.78034	7.47587e-06	Up
357	ENSAPLG00000009983	1.7477	4.05608e-05	Up
358	ENSAPLG00000019318	-4.02307	1.02031e-12	Down
359	ENSAPLG00000006717	2.98227	4.29321e-12	Up
360	ENSAPLG00000023703	-3.60856	5.08564e-14	Down
361	ENSAPLG00000023967	-3.11529	2.30378e-05	Down
362	ENSAPLG00000025926	-3.89231	2.02755e-05	Down
363	ENSAPLG00000014181	2.07412	1.61482e-05	Up
364	ENSAPLG00000005737	-5.47321	0.000326765	Down
365	ENSAPLG00000028000	2.72942	5.69692e-05	Up
366	ENSAPLG00000008194	1.87561	7.91623e-07	Up
367	ENSAPLG00000003907	-2.44466	0.000358775	Down
368	ENSAPLG00000012765	-1.6188	0.000231982	Down
369	ENSAPLG00000004624	-1.98521	6.30547e-05	Down
370	ENSAPLG00000005067	-2.75895	0.000119849	Down
371	ENSAPLG00000005655	-2.55953	3.56289e-08	Down
372	ENSAPLG00000025468	-1.8843	1.43665e-06	Down
373	ENSAPLG00000009032	-2.22394	3.68876e-05	Down
374	ENSAPLG00000020489	-3.99045	4.65058e-06	Down
375	ENSAPLG00000002368	1.98779	3.20346e-08	Up
376	ENSAPLG00000005167	-4.02425	3.49944e-11	Down
377	ENSAPLG00000004801	-2.60897	1.19424e-06	Down
378	ENSAPLG00000007476	2.36266	6.82169e-10	Up
379	ENSAPLG00000004227	2.78882	1.05101e-05	Up
380	ENSAPLG00000005719	3.01828	6.57197e-10	Up
381	ENSAPLG00000009796	1.88016	5.69692e-05	Up
382	ENSAPLG00000003948	-1.84093	0.000690109	Down
383	ENSAPLG00000016551	-2.20681	9.31384e-08	Down
384	ENSAPLG00000014219	-1.68527	0.000270777	Down
385	ENSAPLG00000027260	-5.03409	2.34919e-06	Down
386	ENSAPLG00000002837	-2.07898	2.11694e-05	Down
387	ENSAPLG00000003392	2.28151	9.96303e-08	Up
388	ENSAPLG00000014022	-2.90702	2.7257e-09	Down
389	ENSAPLG00000024263	2.77642	0.000951074	Up
390	ENSAPLG00000006149	-2.40541	0.00036924	Down
391	ENSAPLG00000008348	-1.62468	0.000276698	Down
392	ENSAPLG00000008567	-1.60172	0.000153882	Down
393	ENSAPLG00000009451	-2.50276	0.000565574	Down
394	ENSAPLG00000011512	1.81023	1.29457e-06	Up
395	ENSAPLG00000001030	2.2976	1.85322e-07	Up
396	ENSAPLG00000002992	-1.98295	0.000244679	Down
397	ENSAPLG00000011860	-7.0583	0.000203788	Down
398	ENSAPLG00000008632	-2.04169	3.39646e-06	Down
399	ENSAPLG00000010255	2.28478	1.73689e-08	Up
400	ENSAPLG00000008819	-2.66187	7.5345e-07	Down
401	ENSAPLG00000030918	-3.84228	1.47916e-13	Down
402	ENSAPLG00000017480	-4.47346	0.00035887	Down
403	ENSAPLG00000010838	-2.9655	1.44961e-08	Down
404	ENSAPLG00000011096	-2.01754	0.000458882	Down
405	ENSAPLG00000014844	-3.17637	2.49374e-09	Down
406	ENSAPLG00000015022	9.04574	1.28783e-13	Up
407	ENSAPLG00000004669	2.63924	3.55306e-07	Up
408	ENSAPLG00000015309	2.30614	5.83698e-05	Up
409	ENSAPLG00000009280	-1.88246	7.69546e-06	Down
410	ENSAPLG00000012170	-3.22089	8.32525e-12	Down
411	ENSAPLG00000024276	-1.61175	0.000376775	Down
412	ENSAPLG00000008295	-2.13583	0.000841936	Down
413	ENSAPLG00000016272	-3.29598	1.10212e-05	Down
414	ENSAPLG00000012801	-2.68397	5.83496e-11	Down
415	ENSAPLG00000028461	1.96345	0.000813356	Up
416	ENSAPLG00000013233	-2.15704	0.000415175	Down
417	ENSAPLG00000011742	4.37684	2.02881e-13	Up
418	ENSAPLG00000012815	2.3943	8.64844e-05	Up
419	ENSAPLG00000006616	-3.88793	9.10708e-10	Down
420	ENSAPLG00000006493	-3.54367	3.56219e-10	Down
421	ENSAPLG00000005923	-1.73269	0.000908451	Down
422	ENSAPLG00000008787	-2.30374	5.00505e-09	Down
423	ENSAPLG00000010035	-1.74859	1.01158e-05	Down
424	ENSAPLG00000016034	-3.68372	5.75912e-18	Down
425	ENSAPLG00000006296	3.20648	4.63711e-05	Up
426	ENSAPLG00000000654	-3.7429	4.58714e-07	Down
427	ENSAPLG00000007359	-2.12153	2.18289e-07	Down
428	ENSAPLG00000028058	3.54058	1.35215e-07	Up
429	ENSAPLG00000015274	-2.98292	3.75648e-05	Down
430	ENSAPLG00000009255	-8.3113	1.43787e-07	Down
431	ENSAPLG00000008627	1.68938	9.83823e-06	Up
432	ENSAPLG00000005010	-1.62313	0.000552192	Down
433	ENSAPLG00000030886	-3.74992	9.73546e-06	Down
434	ENSAPLG00000015473	3.13367	1.30483e-07	Up
435	ENSAPLG00000029063	2.23766	0.000328324	Up
436	ENSAPLG00000003622	1.90127	1.09756e-05	Up
437	ENSAPLG00000028936	-3.68483	1.96181e-06	Down
438	ENSAPLG00000010063	-1.68892	0.000596932	Down
439	ENSAPLG00000003125	-4.44183	0.000854721	Down
440	ENSAPLG00000015246	1.65537	7.71837e-06	Up
441	ENSAPLG00000029432	5.05769	7.20947e-12	Up
442	ENSAPLG00000024762	-3.23306	9.8889e-06	Down
443	ENSAPLG00000004458	-4.28708	0.000714566	Down
444	ENSAPLG00000007777	-1.98261	2.18943e-07	Down
445	ENSAPLG00000018459	-2.9735	0.00057991	Down
446	ENSAPLG00000010071	-5.21757	7.10496e-19	Down
447	ENSAPLG00000025409	-4.59849	0.00065831	Down
448	ENSAPLG00000022216	-5.51606	6.07405e-12	Down
449	ENSAPLG00000012740	-2.37753	9.34005e-10	Down
450	ENSAPLG00000025584	2.71696	5.11878e-16	Up
451	ENSAPLG00000007272	1.89459	0.000188499	Up
452	ENSAPLG00000023909	1.61922	2.37763e-05	Up
453	ENSAPLG00000024618	-1.8249	6.00034e-06	Down
454	ENSAPLG00000022626	-1.87808	0.000490406	Down
455	ENSAPLG00000008294	-3.8972	3.21714e-11	Down
456	ENSAPLG00000012107	1.64521	0.000143887	Up
457	ENSAPLG00000015696	1.79349	9.82207e-05	Up
458	ENSAPLG00000009781	-2.03806	4.80017e-05	Down
459	ENSAPLG00000001192	-1.676	0.000375815	Down
460	ENSAPLG00000004656	-1.97624	0.000421222	Down
461	ENSAPLG00000005303	2.28462	9.38841e-06	Up
462	ENSAPLG00000001811	-2.34297	6.55484e-07	Down
463	ENSAPLG00000007512	-1.96704	7.74837e-06	Down
464	ENSAPLG00000010926	1.88816	0.000292529	Up
465	ENSAPLG00000013894	-8.3918	1.30889e-07	Down
466	ENSAPLG00000004536	-3.91028	0.000456208	Down
467	ENSAPLG00000021569	4.80163	3.64834e-14	Up
468	ENSAPLG00000003297	-2.40036	0.000395791	Down
469	ENSAPLG00000003502	2.25821	0.000787625	Up
470	ENSAPLG00000013613	-3.50872	9.52941e-12	Down
471	ENSAPLG00000004339	7.34319	0.000136075	Up
472	ENSAPLG00000009378	-2.33777	1.27071e-05	Down
473	ENSAPLG00000009456	-2.06699	0.00041067	Down
474	ENSAPLG00000002335	-1.50045	3.45594e-05	Down
475	ENSAPLG00000014311	1.55154	0.000165782	Up
476	ENSAPLG00000002668	-2.653	1.56355e-05	Down
477	ENSAPLG00000004644	-1.9943	1.99595e-06	Down
478	ENSAPLG00000014440	-2.85262	0.000750422	Down
479	ENSAPLG00000018789	-7.06033	4.23652e-05	Down
480	ENSAPLG00000002906	-2.6868	8.11205e-12	Down
481	ENSAPLG00000003497	-2.0567	4.0892e-09	Down
482	ENSAPLG00000004054	2.61529	2.05724e-05	Up
483	ENSAPLG00000005535	1.93293	3.05109e-05	Up
484	ENSAPLG00000010141	-2.66769	0.000682275	Down
485	ENSAPLG00000020939	1.9459	3.2308e-05	Up
486	ENSAPLG00000017006	-2.20284	0.000538754	Down
487	ENSAPLG00000024464	-3.02329	5.69692e-05	Down
488	ENSAPLG00000005470	1.93886	1.74887e-05	Up
489	ENSAPLG00000016422	-4.03572	1.23997e-07	Down
490	ENSAPLG00000016426	-1.98704	4.20228e-10	Down
491	ENSAPLG00000011271	-2.7031	6.41212e-07	Down
492	ENSAPLG00000026321	-2.05892	2.65068e-05	Down
493	ENSAPLG00000005430	-3.95207	1.82822e-12	Down
494	ENSAPLG00000015912	-2.39538	2.69933e-05	Down
495	ENSAPLG00000010847	1.87748	7.06929e-05	Up
496	ENSAPLG00000011236	2.26219	7.09203e-12	Up
497	ENSAPLG00000013582	1.80926	1.55302e-07	Up
498	ENSAPLG00000001520	-7.0737	0.00083796	Down
499	ENSAPLG00000020029	-2.45514	0.000714566	Down
500	ENSAPLG00000015677	-3.21918	3.55365e-06	Down
501	ENSAPLG00000008744	-2.29373	1.57807e-07	Down
502	ENSAPLG00000008901	-2.49205	4.05659e-07	Down
503	ENSAPLG00000016395	-3.07119	1.05582e-08	Down
504	ENSAPLG00000000580	-3.60694	1.02031e-12	Down
505	ENSAPLG00000029447	-4.80486	0.000226784	Down
506	ENSAPLG00000013594	-2.05584	6.62846e-06	Down
507	ENSAPLG00000006849	-3.23749	1.91951e-07	Down
508	ENSAPLG00000008459	-2.9039	2.17698e-08	Down
509	ENSAPLG00000004176	-5.69249	0.000834583	Down
510	ENSAPLG00000016305	-1.68177	0.000151598	Down
511	ENSAPLG00000013035	-2.14855	3.55306e-07	Down
512	ENSAPLG00000004765	2.64119	2.18774e-08	Up
513	ENSAPLG00000020445	-4.20901	3.339e-09	Down
514	ENSAPLG00000006096	-1.64051	5.01592e-06	Down
515	ENSAPLG00000006371	1.97435	9.06518e-05	Up
516	ENSAPLG00000012571	-4.38427	4.1756e-06	Down
517	ENSAPLG00000011686	1.58975	0.000951074	Up
518	ENSAPLG00000006962	2.1337	1.00357e-10	Up
519	ENSAPLG00000025499	2.20196	8.64709e-08	Up
520	ENSAPLG00000020680	-3.90226	4.46524e-17	Down
521	ENSAPLG00000006415	-2.55177	0.000575294	Down
522	ENSAPLG00000004437	-1.59856	0.000310777	Down
523	ENSAPLG00000002387	2.28343	1.97583e-05	Up
524	ENSAPLG00000014530	2.99169	1.25101e-08	Up
525	ENSAPLG00000003602	-2.13905	9.81066e-08	Down
526	ENSAPLG00000015140	-1.59472	0.000567412	Down
527	ENSAPLG00000012320	-1.98829	1.06161e-05	Down
528	ENSAPLG00000015308	1.63794	7.47437e-05	Up
529	ENSAPLG00000015803	-2.35703	0.000302515	Down
530	ENSAPLG00000016153	-2.19126	0.000497092	Down
531	ENSAPLG00000008585	-2.9973	3.31937e-08	Down
532	ENSAPLG00000005610	2.19267	6.85416e-11	Up
533	ENSAPLG00000007165	-1.66604	0.000373989	Down
534	ENSAPLG00000007409	1.70032	0.00042581	Up
535	ENSAPLG00000010860	-2.62083	1.15868e-05	Down
536	ENSAPLG00000017853	-2.02803	6.92108e-07	Down
537	ENSAPLG00000018003	-5.71812	7.32465e-09	Down
538	ENSAPLG00000025892	-3.29468	2.03411e-05	Down
539	ENSAPLG00000016417	-1.98349	0.000218478	Down
540	ENSAPLG00000020429	2.52246	3.7928e-06	Up
541	ENSAPLG00000009844	-2.30727	1.08408e-08	Down
542	ENSAPLG00000010951	2.07046	3.22615e-06	Up
543	ENSAPLG00000011376	3.95767	1.77505e-08	Up
544	ENSAPLG00000012407	-2.67691	1.43642e-09	Down
545	ENSAPLG00000012970	-2.13966	0.000922065	Down
546	ENSAPLG00000028734	1.92603	7.57161e-08	Up
547	ENSAPLG00000004559	-1.75925	0.000108225	Down
548	ENSAPLG00000002698	-2.53967	1.04328e-07	Down
549	ENSAPLG00000005404	-1.65202	0.000548754	Down
550	ENSAPLG00000004582	-2.97484	8.30112e-07	Down
551	ENSAPLG00000002887	-2.27786	7.66101e-05	Down
552	ENSAPLG00000011933	-3.31104	1.1401e-05	Down
553	ENSAPLG00000029970	-8.94315	1.93152e-09	Down
554	ENSAPLG00000006901	-2.17117	0.000163154	Down
555	ENSAPLG00000001050	-2.73798	1.3046e-07	Down
556	ENSAPLG00000007227	-2.52914	3.14942e-08	Down
557	ENSAPLG00000018700	-7.58395	6.41531e-05	Down
558	ENSAPLG00000006402	-2.35097	4.54074e-10	Down
559	ENSAPLG00000022767	-1.82935	0.000339411	Down
560	ENSAPLG00000001879	3.36372	2.6209e-06	Up
561	ENSAPLG00000004832	1.74892	3.74027e-06	Up
562	ENSAPLG00000001331	-1.98389	4.99035e-05	Down
563	ENSAPLG00000001291	-4.18737	3.77719e-09	Down
564	ENSAPLG00000005893	-2.49853	1.43642e-09	Down
565	ENSAPLG00000014898	-3.88559	5.40595e-05	Down
566	ENSAPLG00000013548	-1.77282	1.50936e-05	Down
567	ENSAPLG00000013464	-1.88714	0.000816916	Down
568	ENSAPLG00000004358	-2.13858	3.126e-05	Down
569	ENSAPLG00000004096	1.53249	0.000145173	Up
570	ENSAPLG00000013024	-2.75204	2.62998e-13	Down
571	ENSAPLG00000001884	-3.22542	1.42254e-06	Down
572	ENSAPLG00000008092	-3.52411	6.92491e-10	Down
573	ENSAPLG00000007354	-2.12552	0.000685268	Down
574	ENSAPLG00000007167	1.64871	2.29606e-06	Up
575	ENSAPLG00000006752	-2.93878	1.28865e-06	Down
576	ENSAPLG00000005205	-2.35183	0.000601894	Down
577	ENSAPLG00000001630	-1.58151	0.000123067	Down
578	ENSAPLG00000004262	2.07205	9.18495e-10	Up
579	ENSAPLG00000004131	-1.96646	1.20152e-07	Down
580	ENSAPLG00000025132	2.12987	0.000211032	Up
581	ENSAPLG00000015141	-1.79631	0.000331303	Down
582	ENSAPLG00000003151	-2.24644	4.33475e-05	Down
583	ENSAPLG00000004815	-2.66199	3.43505e-08	Down
584	ENSAPLG00000010994	-6.66018	1.18863e-08	Down
585	ENSAPLG00000011210	-3.34982	3.15506e-07	Down
586	ENSAPLG00000009811	-2.57733	0.000422584	Down
587	ENSAPLG00000009615	-2.23513	7.85616e-05	Down
588	ENSAPLG00000003893	-2.20866	6.62846e-06	Down
589	ENSAPLG00000002863	1.81006	9.37842e-08	Up
590	ENSAPLG00000025020	1.68241	0.00035081	Up
591	ENSAPLG00000011717	-5.12642	3.03409e-15	Down
592	ENSAPLG00000022307	-6.78501	2.12882e-87	Down
593	ENSAPLG00000026806	-5.43137	1.39211e-54	Down
594	ENSAPLG00000026953	-3.47678	8.0043e-21	Down
595	ENSAPLG00000020024	-5.0896	5.7395e-24	Down
596	ENSAPLG00000022613	-3.74073	2.10274e-25	Down
597	ENSAPLG00000017682	-4.00334	5.36402e-30	Down
598	ENSAPLG00000022774	-3.53428	8.32527e-17	Down
599	ENSAPLG00000003705	-2.95375	1.35112e-09	Down
600	ENSAPLG00000027800	-4.60579	1.93767e-05	Down
601	ENSAPLG00000025969	-3.62977	7.81218e-16	Down
602	ENSAPLG00000023161	-3.83477	6.62846e-06	Down
603	ENSAPLG00000017191	2.4476	5.24828e-09	Up
604	ENSAPLG00000010307	-2.34056	5.30687e-07	Down
605	ENSAPLG00000015881	-1.65916	5.06471e-05	Down
606	ENSAPLG00000010904	1.57067	1.67283e-05	Up
607	ENSAPLG00000011099	-4.1055	1.72556e-08	Down
608	ENSAPLG00000021384	-2.29945	0.000305244	Down
609	ENSAPLG00000013620	-2.38734	3.28963e-05	Down
610	ENSAPLG00000019156	-2.58753	2.62763e-06	Down
611	ENSAPLG00000012284	2.3986	1.6041e-07	Up
612	ENSAPLG00000002513	1.88522	1.15893e-08	Up
613	ENSAPLG00000015665	-2.18455	1.4044e-06	Down
614	ENSAPLG00000030360	-2.69884	6.62846e-06	Down
615	ENSAPLG00000006691	-1.58711	0.000254353	Down
616	ENSAPLG00000004914	-2.57171	1.94091e-05	Down
617	ENSAPLG00000001995	1.86904	0.000183362	Up
618	ENSAPLG00000021282	2.94842	1.0993e-09	Up
619	ENSAPLG00000003394	1.60997	0.000133477	Up
620	ENSAPLG00000023679	-2.35696	0.000542296	Down
621	ENSAPLG00000007711	-4.7623	1.60253e-18	Down
622	ENSAPLG00000017227	-1.92066	0.000787625	Down
623	ENSAPLG00000002400	1.96065	3.27395e-06	Up
624	ENSAPLG00000005651	-2.24113	0.000302147	Down
625	ENSAPLG00000011354	-4.49236	1.93242e-08	Down
626	ENSAPLG00000011604	-4.57393	0.000133748	Down
627	ENSAPLG00000013559	2.37229	3.71603e-07	Up
628	ENSAPLG00000015155	-7.29848	0.000275224	Down
629	ENSAPLG00000015162	-2.08931	2.2009e-08	Down
630	ENSAPLG00000028970	-3.38994	0.000834583	Down
631	ENSAPLG00000001116	1.83439	3.34952e-06	Up
632	ENSAPLG00000024977	-3.43938	4.46524e-17	Down
633	ENSAPLG00000025960	-2.74609	1.14957e-08	Down
634	ENSAPLG00000011408	2.09996	0.000103538	Up
635	ENSAPLG00000012804	1.89343	0.00012146	Up
636	ENSAPLG00000012044	-3.20338	5.38378e-09	Down
637	ENSAPLG00000003585	1.95595	3.48121e-06	Up
638	ENSAPLG00000005684	-2.67671	0.000195618	Down
639	ENSAPLG00000017720	1.97535	6.72174e-05	Up
640	ENSAPLG00000030907	1.8423	5.63857e-06	Up
641	ENSAPLG00000010237	2.06038	6.70533e-05	Up
642	ENSAPLG00000010532	1.7323	5.7132e-06	Up
643	ENSAPLG00000012532	-1.65799	1.40737e-05	Down
644	ENSAPLG00000027478	1.92847	2.85412e-05	Up
645	ENSAPLG00000007124	-3.66283	3.38391e-06	Down
646	ENSAPLG00000022113	1.73564	5.28863e-07	Up
647	ENSAPLG00000014887	-3.14557	6.37076e-05	Down
648	ENSAPLG00000026724	2.37201	0.00041463	Up
649	ENSAPLG00000011302	-2.91627	3.39906e-05	Down
650	ENSAPLG00000012045	-1.65781	0.000173089	Down
651	ENSAPLG00000001856	1.65871	1.42603e-06	Up
652	ENSAPLG00000012650	-5.73979	1.08071e-09	Down
653	ENSAPLG00000026987	-7.10704	0.000407349	Down
654	ENSAPLG00000007867	-2.63264	6.18648e-06	Down
655	ENSAPLG00000007783	-5.17257	0.000785772	Down
656	ENSAPLG00000007025	-3.67102	1.2966e-08	Down
657	ENSAPLG00000010501	-4.0532	6.90688e-11	Down
658	ENSAPLG00000001564	-2.06204	0.00077295	Down
659	ENSAPLG00000000572	2.14149	3.34054e-07	Up
660	ENSAPLG00000016064	2.18989	1.86571e-06	Up
661	ENSAPLG00000014054	-2.18417	4.7568e-07	Down
662	ENSAPLG00000027527	-5.32582	7.95821e-06	Down
663	ENSAPLG00000010336	-2.99981	7.25556e-07	Down
664	ENSAPLG00000011451	-3.99156	1.27512e-05	Down
665	ENSAPLG00000011152	-1.86254	1.54949e-06	Down
666	ENSAPLG00000014572	-1.65541	0.000343748	Down
667	ENSAPLG00000004883	-3.81223	1.8817e-19	Down
668	ENSAPLG00000004838	-1.9984	0.000328324	Down
669	ENSAPLG00000026013	-2.67989	0.000259064	Down
670	ENSAPLG00000015902	-2.2698	6.71007e-05	Down
671	ENSAPLG00000007240	2.20225	6.58832e-07	Up
672	ENSAPLG00000015632	1.63349	0.00013168	Up
673	ENSAPLG00000016397	-2.00692	8.07906e-05	Down
674	ENSAPLG00000003217	-2.53682	2.12721e-08	Down
675	ENSAPLG00000003629	3.62938	0.000330362	Up
676	ENSAPLG00000013970	-1.66536	0.00028404	Down
677	ENSAPLG00000013537	2.62113	5.8666e-08	Up
678	ENSAPLG00000004577	-3.70687	3.58367e-10	Down
679	ENSAPLG00000008646	-1.52848	0.000170901	Down
680	ENSAPLG00000006337	-1.61168	0.000100261	Down
681	ENSAPLG00000031090	-2.93644	6.50616e-06	Down
682	ENSAPLG00000020595	-2.50665	0.000811698	Down
683	ENSAPLG00000010077	-8.82583	4.62777e-09	Down
684	ENSAPLG00000009027	-2.29943	2.29258e-05	Down
685	ENSAPLG00000008376	-2.87093	2.60391e-05	Down
686	ENSAPLG00000012134	1.53897	0.000395791	Up
687	ENSAPLG00000006069	1.82955	0.000515216	Up
688	ENSAPLG00000011740	-2.43095	0.000752759	Down
689	ENSAPLG00000008739	3.53341	9.73466e-16	Up
690	ENSAPLG00000022684	5.26456	1.15817e-09	Up
691	ENSAPLG00000004905	-1.98291	0.000505216	Down
692	ENSAPLG00000015179	-2.48047	5.82369e-05	Down
693	ENSAPLG00000015868	2.41877	0.000165782	Up
694	ENSAPLG00000012796	-2.23766	1.76172e-07	Down
695	ENSAPLG00000014483	-2.3934	0.000104704	Down
696	ENSAPLG00000005361	-2.10423	6.30547e-05	Down
697	ENSAPLG00000005372	-2.23677	1.76728e-05	Down
698	ENSAPLG00000000805	-2.65271	3.38626e-06	Down
699	ENSAPLG00000007168	2.47061	2.11613e-06	Up
700	ENSAPLG00000025841	-5.41785	2.56378e-10	Down
701	ENSAPLG00000028694	1.56858	3.96746e-06	Up
702	ENSAPLG00000015599	-2.14303	0.000273219	Down
703	ENSAPLG00000024884	-1.59552	0.000196059	Down
704	ENSAPLG00000011197	1.57622	8.92469e-05	Up
705	ENSAPLG00000004764	1.93499	0.000136152	Up
706	ENSAPLG00000011000	1.53016	0.000218317	Up
707	ENSAPLG00000015699	2.25271	5.69289e-07	Up
708	ENSAPLG00000013271	-1.91528	1.99595e-06	Down
709	ENSAPLG00000014139	-2.18565	6.15785e-07	Down
710	ENSAPLG00000017305	-6.49741	0.000517405	Down
711	ENSAPLG00000008504	-1.74694	0.000891072	Down
712	ENSAPLG00000015628	1.58552	0.000535455	Up
713	ENSAPLG00000016111	-1.95193	0.000173626	Down
714	ENSAPLG00000013127	-2.43187	4.89264e-08	Down
715	ENSAPLG00000014243	-1.59584	0.000242455	Down
716	ENSAPLG00000003663	-2.34286	0.000122683	Down
717	ENSAPLG00000008175	-2.99854	0.000123205	Down
718	ENSAPLG00000008330	-2.19221	9.10269e-10	Down
719	ENSAPLG00000004038	-2.21998	7.12109e-07	Down
720	ENSAPLG00000005565	-1.71036	2.57006e-06	Down
721	ENSAPLG00000004896	-2.78354	0.000543004	Down
722	ENSAPLG00000027661	3.06178	6.07405e-12	Up
723	ENSAPLG00000010625	-3.84781	5.48947e-05	Down
724	ENSAPLG00000027744	-2.47233	2.81016e-09	Down
725	ENSAPLG00000010434	-3.97675	0.000376775	Down
726	ENSAPLG00000010423	-2.81905	9.17028e-15	Down
727	ENSAPLG00000005866	-3.52336	2.62008e-10	Down
728	ENSAPLG00000004988	-2.50248	1.43751e-07	Down
729	ENSAPLG00000003656	1.7745	1.14558e-07	Up
730	ENSAPLG00000009829	2.53374	3.03882e-06	Up
731	ENSAPLG00000029764	2.74594	3.86211e-05	Up
732	ENSAPLG00000005523	2.32167	1.88379e-06	Up
733	ENSAPLG00000004211	1.67735	4.56982e-06	Up
734	ENSAPLG00000007924	1.84678	0.000454586	Up
735	ENSAPLG00000005857	2.19882	2.6209e-06	Up
736	ENSAPLG00000003936	1.54284	4.06654e-05	Up
737	ENSAPLG00000002970	1.79694	2.47258e-07	Up
738	ENSAPLG00000001694	-1.86584	0.000484085	Down
739	ENSAPLG00000007000	-3.19871	1.00134e-07	Down
740	ENSAPLG00000002958	-3.14028	2.21926e-07	Down
741	ENSAPLG00000014073	1.84088	1.36846e-06	Up
742	ENSAPLG00000013945	-1.75015	2.7417e-05	Down
743	ENSAPLG00000013484	-2.31965	1.41254e-05	Down
744	ENSAPLG00000011697	-2.1847	3.72453e-05	Down
745	ENSAPLG00000012731	-1.51989	7.95821e-06	Down
746	ENSAPLG00000015151	3.09508	3.49944e-11	Up
747	ENSAPLG00000029469	-5.84497	2.55548e-05	Down
748	ENSAPLG00000005371	-3.32618	1.38929e-11	Down
749	ENSAPLG00000005369	-4.48378	1.91951e-07	Down
750	ENSAPLG00000008432	2.53984	9.42256e-09	Up
751	ENSAPLG00000004984	1.6748	1.26706e-05	Up
752	ENSAPLG00000015726	1.66004	0.000193068	Up
753	ENSAPLG00000006502	1.76591	1.79338e-06	Up
754	ENSAPLG00000002255	-2.57986	0.000150331	Down
755	ENSAPLG00000013935	-3.45888	8.27584e-06	Down
756	ENSAPLG00000027259	-1.86018	8.89994e-05	Down
757	ENSAPLG00000006651	-1.87782	0.000747089	Down
758	ENSAPLG00000006640	-3.71864	2.8609e-11	Down
759	ENSAPLG00000015766	-1.90383	0.000403753	Down
760	ENSAPLG00000003400	1.8739	1.11731e-05	Up
761	ENSAPLG00000004491	2.8919	1.82724e-08	Up
762	ENSAPLG00000006977	1.74475	0.000169711	Up
763	ENSAPLG00000010107	2.2065	0.000146221	Up
764	ENSAPLG00000000609	1.68813	0.000186959	Up
765	ENSAPLG00000009070	-4.22867	5.14077e-10	Down
766	ENSAPLG00000026540	-2.64858	9.85683e-05	Down
767	ENSAPLG00000010354	-2.93476	0.00012781	Down
768	ENSAPLG00000011940	-1.63601	0.000152141	Down
769	ENSAPLG00000020659	1.60618	1.45101e-05	Up
770	ENSAPLG00000006426	-4.27833	2.71748e-05	Down
771	ENSAPLG00000029758	-2.09969	1.36753e-06	Down
772	ENSAPLG00000022085	-3.19016	5.50212e-06	Down
773	ENSAPLG00000007702	-2.44204	1.42782e-05	Down
774	ENSAPLG00000013306	7.54729	0.000140958	Up
775	ENSAPLG00000013158	-2.05605	1.6127e-05	Down
776	ENSAPLG00000013219	-3.21243	8.81162e-14	Down
777	ENSAPLG00000019192	-2.65559	0.000976872	Down
778	ENSAPLG00000002275	2.27719	4.2452e-06	Up
779	ENSAPLG00000009804	-2.5853	2.87012e-05	Down
780	ENSAPLG00000010106	-2.57557	0.000926839	Down
781	ENSAPLG00000016202	-2.10056	4.59308e-07	Down
782	ENSAPLG00000015029	1.78202	5.57264e-06	Up
783	ENSAPLG00000013360	-2.01435	0.000183362	Down
784	ENSAPLG00000004307	-2.34052	6.78957e-08	Down
785	ENSAPLG00000003879	-2.00291	4.85816e-06	Down
786	ENSAPLG00000016324	-2.59792	1.67187e-05	Down
787	ENSAPLG00000016340	-1.55551	0.000435881	Down
788	ENSAPLG00000007671	1.7148	4.89859e-05	Up
789	ENSAPLG00000004495	-2.0752	4.26796e-05	Down
790	ENSAPLG00000001256	-7.25459	0.000102487	Down
791	ENSAPLG00000012832	-3.47113	1.85121e-15	Down
792	ENSAPLG00000010958	-2.93934	4.60132e-10	Down
793	ENSAPLG00000022824	-3.98848	1.4265e-12	Down
794	ENSAPLG00000001287	-1.59524	0.000619047	Down
795	ENSAPLG00000011765	4.22233	3.51625e-16	Up
796	ENSAPLG00000011085	2.6034	1.84121e-07	Up
797	ENSAPLG00000023829	1.77324	1.27811e-06	Up
798	ENSAPLG00000001736	2.05668	0.000297161	Up
799	ENSAPLG00000012884	2.03568	8.38926e-06	Up
800	ENSAPLG00000029798	-3.52255	2.26649e-07	Down
801	ENSAPLG00000008698	-2.4795	5.83698e-05	Down
802	ENSAPLG00000006382	-2.49292	3.00649e-07	Down
803	ENSAPLG00000007317	-1.52544	0.00068328	Down
804	ENSAPLG00000008369	2.19622	0.000123256	Up
805	ENSAPLG00000010331	-7.81374	2.95418e-07	Down
806	ENSAPLG00000013356	-1.67181	5.64241e-05	Down
807	ENSAPLG00000025840	-7.3717	7.15593e-05	Down
808	ENSAPLG00000027844	2.04706	1.56308e-05	Up
809	ENSAPLG00000011114	1.51418	3.92335e-05	Up
810	ENSAPLG00000008167	-1.80837	2.19718e-05	Down
811	ENSAPLG00000007509	-4.7499	6.34699e-05	Down
812	ENSAPLG00000004614	-2.27909	1.42826e-06	Down
813	ENSAPLG00000022330	-2.44519	0.000208291	Down
814	ENSAPLG00000013460	-2.25661	4.99507e-07	Down
815	ENSAPLG00000015248	-4.30367	2.66627e-06	Down
816	ENSAPLG00000014040	1.80911	7.30697e-07	Up
817	ENSAPLG00000014272	-1.92713	5.41062e-05	Down
818	ENSAPLG00000012989	-2.42204	0.000474728	Down
819	ENSAPLG00000011420	-4.24855	3.71603e-07	Down
820	ENSAPLG00000030156	4.17025	8.07521e-06	Up
821	ENSAPLG00000005214	-4.06712	1.4248e-05	Down
822	ENSAPLG00000007369	1.87893	2.83892e-06	Up
823	ENSAPLG00000011997	1.70467	3.30234e-06	Up
824	ENSAPLG00000010419	-2.31056	1.24409e-05	Down
825	ENSAPLG00000012683	2.33324	3.21714e-11	Up
826	ENSAPLG00000014516	-3.16891	1.67174e-14	Down
827	ENSAPLG00000018191	-7.46513	2.56481e-05	Down
828	ENSAPLG00000011791	-2.58981	3.72645e-06	Down
829	ENSAPLG00000005934	1.98662	1.09756e-05	Up
830	ENSAPLG00000015272	2.33438	5.17891e-07	Up
831	ENSAPLG00000027587	-2.10839	4.99507e-07	Down
832	ENSAPLG00000015493	-1.65745	0.000456561	Down
833	ENSAPLG00000002692	-2.62271	1.43212e-06	Down
834	ENSAPLG00000002475	2.60382	7.80534e-08	Up
835	ENSAPLG00000011339	-1.90148	3.95994e-05	Down
836	ENSAPLG00000013263	-1.89806	5.14862e-07	Down
837	ENSAPLG00000004053	-7.22376	0.000108572	Down
838	ENSAPLG00000029805	-3.51386	0.000310777	Down
839	ENSAPLG00000001730	2.30411	3.93294e-06	Up
840	ENSAPLG00000005735	2.44077	0.000157494	Up
841	ENSAPLG00000024608	-4.76109	0.000218512	Down
842	ENSAPLG00000008441	1.88434	8.22338e-08	Up
843	ENSAPLG00000008390	1.94665	1.41365e-05	Up
844	ENSAPLG00000018980	4.66502	1.10127e-05	Up
845	ENSAPLG00000021324	-4.32038	0.00016852	Down
846	ENSAPLG00000009084	-1.69175	0.000262708	Down
847	ENSAPLG00000006430	1.70177	0.000826727	Up
848	ENSAPLG00000003456	-1.58914	3.79179e-06	Down
849	ENSAPLG00000002008	1.81123	5.92444e-07	Up
850	ENSAPLG00000016299	1.96049	1.95636e-06	Up
851	ENSAPLG00000015259	1.6373	0.000998514	Up
852	ENSAPLG00000011764	-1.5479	8.45851e-06	Down
853	ENSAPLG00000010819	-3.53924	1.77332e-17	Down
854	ENSAPLG00000006168	-3.12657	1.01875e-06	Down
855	ENSAPLG00000010034	-2.42145	3.03938e-08	Down
856	ENSAPLG00000008678	-2.68093	0.000217816	Down
857	ENSAPLG00000011220	-2.7708	1.77701e-05	Down
858	ENSAPLG00000007185	-2.61952	3.11464e-06	Down
859	ENSAPLG00000007259	-5.4191	9.60807e-14	Down
860	ENSAPLG00000007917	-2.48168	5.69692e-05	Down
861	ENSAPLG00000007141	-3.05651	4.767e-08	Down
862	ENSAPLG00000025571	1.92586	1.42782e-05	Up
863	ENSAPLG00000002422	2.78941	3.03938e-08	Up
864	ENSAPLG00000021857	4.5342	4.70636e-05	Up
865	ENSAPLG00000002562	-2.25934	1.12758e-06	Down
866	ENSAPLG00000004868	-1.63313	0.000362205	Down
867	ENSAPLG00000028899	-1.5661	0.000379604	Down
868	ENSAPLG00000029647	3.4547	0.000669907	Up
869	ENSAPLG00000008542	1.88747	5.64241e-05	Up
870	ENSAPLG00000005875	1.77284	0.000851952	Up
871	ENSAPLG00000018339	-2.03793	0.000895906	Down
872	ENSAPLG00000012892	-1.62192	0.000379604	Down
873	ENSAPLG00000013670	-2.55785	2.61014e-07	Down
874	ENSAPLG00000028919	-4.36773	3.36445e-15	Down
875	ENSAPLG00000003277	-1.56891	0.000102954	Down
876	ENSAPLG00000002841	-2.19122	1.7189e-05	Down
877	ENSAPLG00000024722	2.59308	5.52206e-07	Up
878	ENSAPLG00000006074	-1.99606	8.89332e-05	Down
879	ENSAPLG00000002158	-2.61508	5.67566e-06	Down
880	ENSAPLG00000004625	-2.66825	1.22242e-12	Down
881	ENSAPLG00000025965	-6.36315	0.000134119	Down
882	ENSAPLG00000003810	-1.63014	0.000165233	Down
883	ENSAPLG00000009217	-2.76064	1.95704e-06	Down
884	ENSAPLG00000009133	-1.73059	0.000674426	Down
885	ENSAPLG00000000718	1.6155	1.77701e-05	Up
886	ENSAPLG00000028076	-2.67535	0.000201049	Down
887	ENSAPLG00000020807	1.60811	0.000154377	Up
888	ENSAPLG00000029700	1.72186	1.30677e-05	Up
889	ENSAPLG00000012700	-3.05141	1.6127e-05	Down
890	ENSAPLG00000020247	-3.67306	0.000437809	Down
891	ENSAPLG00000023009	2.4492	4.09407e-07	Up
892	ENSAPLG00000004913	2.21746	5.96711e-10	Up
893	ENSAPLG00000004324	-6.92101	1.11717e-05	Down
894	ENSAPLG00000001600	-2.6844	4.66914e-07	Down
895	ENSAPLG00000004386	-2.01658	5.21451e-06	Down
896	ENSAPLG00000000946	1.72625	7.51199e-06	Up
897	ENSAPLG00000015833	-3.85342	1.34653e-09	Down
898	ENSAPLG00000031173	-2.18717	3.23026e-05	Down
899	ENSAPLG00000008490	-1.98715	0.000106332	Down
900	ENSAPLG00000006948	-2.82251	2.79111e-09	Down
901	ENSAPLG00000016523	-2.23617	0.000348002	Down
902	ENSAPLG00000014303	1.54604	0.000226784	Up
903	ENSAPLG00000030122	-3.1859	4.29321e-12	Down
904	ENSAPLG00000012542	1.78093	0.000640673	Up
905	ENSAPLG00000014159	1.78796	1.76728e-05	Up
906	ENSAPLG00000018403	1.77457	4.34985e-06	Up
907	ENSAPLG00000023975	-1.86171	7.54036e-05	Down
908	ENSAPLG00000005172	2.55972	0.00026636	Up
909	ENSAPLG00000024769	2.3122	1.6127e-05	Up
910	ENSAPLG00000011722	-2.58374	2.4789e-08	Down
911	ENSAPLG00000013366	-1.7353	0.000107371	Down
912	ENSAPLG00000002247	-1.76911	0.000743317	Down
913	ENSAPLG00000000622	-2.2833	7.44854e-10	Down
914	ENSAPLG00000004884	2.01855	1.73047e-06	Up
915	ENSAPLG00000011287	1.70697	7.91623e-07	Up
916	ENSAPLG00000014515	-2.31572	5.97625e-07	Down
917	ENSAPLG00000012315	-3.0874	0.000695777	Down
918	ENSAPLG00000006791	-2.82095	2.58787e-09	Down
919	ENSAPLG00000023317	-2.04627	7.70891e-07	Down
920	ENSAPLG00000019387	-1.5028	0.000142672	Down
921	ENSAPLG00000008603	-1.5832	0.000187515	Down
922	ENSAPLG00000031220	-3.02536	1.12948e-20	Down
923	ENSAPLG00000030433	-3.3935	3.20892e-17	Down
924	ENSAPLG00000013150	-1.83878	5.43905e-06	Down
925	ENSAPLG00000008591	-1.70312	0.00041811	Down
926	ENSAPLG00000021907	-4.43627	0.000171568	Down
927	ENSAPLG00000023157	-1.92095	5.38254e-05	Down
928	ENSAPLG00000007161	1.65852	0.000684945	Up
929	ENSAPLG00000005215	1.6627	0.000646125	Up
930	ENSAPLG00000004075	-2.28752	1.92288e-06	Down
931	ENSAPLG00000004308	1.52338	0.000579146	Up
932	ENSAPLG00000000066	4.99264	5.93987e-05	Up
933	ENSAPLG00000008706	-2.68807	8.66141e-09	Down
934	ENSAPLG00000022423	-1.50567	0.000282356	Down
935	ENSAPLG00000004711	-2.09951	0.000333165	Down
936	ENSAPLG00000012077	-1.60062	0.000818249	Down
937	ENSAPLG00000002879	1.62564	0.000345181	Up
938	ENSAPLG00000019585	-3.13107	5.44667e-06	Down
939	ENSAPLG00000023425	1.51058	5.48698e-05	Up
940	ENSAPLG00000001296	-4.2713	0.000231982	Down
941	ENSAPLG00000004591	1.73736	1.26392e-06	Up
942	ENSAPLG00000012325	1.50345	9.35326e-05	Up
943	ENSAPLG00000006925	-1.54836	0.000746919	Down
944	ENSAPLG00000011440	-2.21315	5.27752e-08	Down
945	ENSAPLG00000027237	-1.92953	0.000648428	Down
946	ENSAPLG00000005954	2.35987	2.78088e-06	Up
947	ENSAPLG00000008340	2.38496	7.53124e-06	Up
948	ENSAPLG00000008363	1.63244	7.5676e-06	Up
949	ENSAPLG00000012333	-2.31004	6.2339e-07	Down
950	ENSAPLG00000011032	1.86415	1.43212e-06	Up
951	ENSAPLG00000006431	2.4432	4.11168e-05	Up
952	ENSAPLG00000017588	2.06655	2.15099e-08	Up
953	ENSAPLG00000012123	1.54982	3.34728e-05	Up
954	ENSAPLG00000025252	2.20474	4.75643e-05	Up
955	ENSAPLG00000009193	-1.99205	5.64343e-05	Down
956	ENSAPLG00000008187	-2.05497	9.90359e-06	Down
957	ENSAPLG00000003073	-5.12871	0.000118415	Down
958	ENSAPLG00000008389	-10.1764	9.55532e-12	Down
959	ENSAPLG00000021544	4.49134	1.97332e-07	Up
960	ENSAPLG00000009771	1.6474	0.000119858	Up
961	ENSAPLG00000014741	-3.10315	1.17878e-05	Down
962	ENSAPLG00000016334	-3.19507	4.20158e-05	Down
963	ENSAPLG00000021623	-6.06328	1.4301e-06	Down
964	ENSAPLG00000015957	-4.69401	1.77214e-10	Down
965	ENSAPLG00000015171	-4.12256	0.000854515	Down
966	ENSAPLG00000006199	-3.5511	7.33159e-12	Down
967	ENSAPLG00000027215	-1.85286	4.39846e-05	Down
968	ENSAPLG00000018034	1.55623	8.92469e-05	Up
969	ENSAPLG00000012600	2.61257	0.000269873	Up
970	ENSAPLG00000012529	1.6374	0.000105295	Up
971	ENSAPLG00000017289	-2.3645	1.74042e-05	Down
972	ENSAPLG00000003677	2.00347	8.97377e-05	Up
973	ENSAPLG00000023705	-4.05525	1.31594e-13	Down
974	ENSAPLG00000021556	-7.09408	1.40948e-14	Down
975	ENSAPLG00000003967	-9.36172	1.93152e-09	Down
976	ENSAPLG00000016680	-4.12965	0.000896122	Down
977	ENSAPLG00000008480	-2.23158	0.000130164	Down
978	ENSAPLG00000001931	-1.59702	0.000596932	Down
979	ENSAPLG00000004837	-1.77657	2.20354e-05	Down
980	ENSAPLG00000019163	-1.81696	0.000396255	Down
981	ENSAPLG00000005443	1.50884	0.00027619	Up
982	ENSAPLG00000008598	3.79978	3.23918e-08	Up
983	ENSAPLG00000026102	-2.47374	0.00053669	Down
984	ENSAPLG00000025608	-2.76756	9.83975e-08	Down
985	ENSAPLG00000011178	-2.73405	4.38551e-05	Down
986	ENSAPLG00000001756	1.74927	3.38832e-05	Up
987	ENSAPLG00000001770	-2.28323	0.000861293	Down
988	ENSAPLG00000024730	-2.82956	9.12905e-07	Down
989	ENSAPLG00000029185	-1.65869	0.000456561	Down
990	ENSAPLG00000028745	1.77451	0.000579812	Up
991	ENSAPLG00000003159	-2.56278	0.000204673	Down
992	ENSAPLG00000010195	-1.9118	5.33796e-06	Down
993	ENSAPLG00000009157	1.63587	2.24297e-05	Up
994	ENSAPLG00000023711	-1.71483	2.56709e-05	Down
995	ENSAPLG00000013282	-3.63675	7.23435e-13	Down
996	ENSAPLG00000030874	-2.37279	0.000922991	Down
997	ENSAPLG00000006326	-2.97071	1.93046e-06	Down
998	ENSAPLG00000005748	-4.39031	1.85121e-15	Down
999	ENSAPLG00000020575	2.60121	6.47444e-12	Up
1000	ENSAPLG00000004738	-2.18974	0.00078241	Down
1001	ENSAPLG00000019418	-2.54973	2.95446e-08	Down
1002	ENSAPLG00000007593	-5.19772	4.28731e-30	Down
1003	ENSAPLG00000008994	-2.25807	3.66616e-05	Down
1004	ENSAPLG00000002300	4.19487	4.06586e-13	Up
1005	ENSAPLG00000014322	4.52249	0.000199922	Up
1006	ENSAPLG00000012741	-2.70372	3.87537e-06	Down
1007	ENSAPLG00000012039	-1.70674	9.15169e-05	Down
1008	ENSAPLG00000005477	-2.73954	2.33297e-06	Down
1009	ENSAPLG00000000583	2.55111	6.49723e-16	Up
1010	ENSAPLG00000016291	-2.65933	3.85285e-09	Down
1011	ENSAPLG00000001429	1.74437	0.000334153	Up
1012	ENSAPLG00000027794	-2.00178	2.24776e-07	Down
1013	ENSAPLG00000025370	-3.76551	5.02188e-08	Down
1014	ENSAPLG00000010742	-3.11639	7.53549e-05	Down
1015	ENSAPLG00000024223	-4.30855	1.69848e-38	Down
1016	ENSAPLG00000026819	-2.11078	0.000323115	Down
1017	ENSAPLG00000023980	-1.88797	1.95119e-05	Down
1018	ENSAPLG00000012201	3.17495	3.96496e-14	Up
1019	ENSAPLG00000012620	-4.64903	4.67223e-05	Down
1020	ENSAPLG00000013643	1.91545	0.000818249	Up
1021	ENSAPLG00000013669	2.21896	1.06021e-05	Up
1022	ENSAPLG00000025979	-3.74114	1.34799e-07	Down
1023	ENSAPLG00000020177	-1.99134	7.99842e-05	Down
1024	ENSAPLG00000003028	1.928	1.63007e-06	Up
1025	ENSAPLG00000014288	1.93543	5.12766e-06	Up
1026	ENSAPLG00000025694	-1.88677	3.03938e-08	Down
1027	ENSAPLG00000008879	2.88098	2.10629e-05	Up
1028	ENSAPLG00000004090	2.59238	2.63466e-09	Up
1029	ENSAPLG00000007523	-2.12003	1.87343e-06	Down
1030	ENSAPLG00000005364	-1.54606	6.68471e-07	Down
1031	ENSAPLG00000012206	-3.86019	4.35925e-07	Down
1032	ENSAPLG00000008945	-2.43671	0.000102954	Down
1033	ENSAPLG00000005717	-2.40194	2.66642e-06	Down
1034	ENSAPLG00000022748	-1.72455	0.000217345	Down
1035	ENSAPLG00000011010	2.72204	2.63219e-18	Up
1036	ENSAPLG00000018891	1.67222	1.97938e-05	Up
1037	ENSAPLG00000008032	2.79239	4.45399e-08	Up
1038	ENSAPLG00000008811	1.71362	2.44167e-07	Up
1039	ENSAPLG00000009260	-2.25937	2.7567e-08	Down
1040	ENSAPLG00000010000	-4.77773	1.28458e-08	Down
1041	ENSAPLG00000005141	-2.0293	0.000278314	Down
1042	ENSAPLG00000001262	2.82024	5.20757e-12	Up
1043	ENSAPLG00000013523	-2.75838	1.18196e-09	Down
1044	ENSAPLG00000010031	-3.69515	1.97595e-05	Down
1045	ENSAPLG00000030555	1.67145	0.000500894	Up
1046	ENSAPLG00000021210	1.64594	3.55846e-05	Up
1047	ENSAPLG00000009936	-2.31942	1.80607e-07	Down
1048	ENSAPLG00000018863	1.6242	1.50381e-06	Up
1049	ENSAPLG00000002351	1.50527	0.000930711	Up
1050	ENSAPLG00000007186	1.73412	3.12107e-08	Up
1051	ENSAPLG00000024208	3.13278	1.27705e-05	Up
1052	ENSAPLG00000006762	-1.78961	5.69692e-05	Down
1053	ENSAPLG00000007018	-3.67339	0.000350161	Down
1054	ENSAPLG00000029877	-2.35056	8.28652e-09	Down
1055	ENSAPLG00000026053	-2.13968	1.13759e-06	Down
1056	ENSAPLG00000022940	-2.17626	4.23976e-08	Down
1057	ENSAPLG00000026322	2.69963	1.44011e-05	Up
1058	ENSAPLG00000010680	1.74389	0.000170824	Up
1059	ENSAPLG00000008916	1.60773	1.06161e-05	Up
1060	ENSAPLG00000017433	-2.80514	3.92335e-05	Down
1061	ENSAPLG00000020451	-3.73024	3.85204e-06	Down
1062	ENSAPLG00000019719	-2.3904	0.000834583	Down
1063	ENSAPLG00000029511	-3.13298	3.96419e-06	Down
1064	ENSAPLG00000022262	-2.61762	0.000135723	Down
1065	ENSAPLG00000022544	-1.75356	0.000314016	Down
1066	ENSAPLG00000017352	-1.82032	1.29457e-06	Down
1067	ENSAPLG00000030000	-3.71198	0.00028902	Down
1068	ENSAPLG00000009442	-2.14811	1.63007e-06	Down
1069	ENSAPLG00000015879	-2.66971	1.6304e-06	Down
1070	ENSAPLG00000028458	-1.51315	0.000660916	Down
1071	ENSAPLG00000024164	-2.01659	5.61811e-07	Down
1072	ENSAPLG00000025658	2.74969	2.21504e-05	Up
1073	ENSAPLG00000003193	-3.48772	2.92358e-05	Down
1074	ENSAPLG00000004084	-2.09533	4.21569e-08	Down
1075	ENSAPLG00000025400	1.52518	2.90921e-05	Up
1076	ENSAPLG00000028134	-2.99874	6.82169e-10	Down
1077	ENSAPLG00000005253	1.63054	4.52677e-06	Up
1078	ENSAPLG00000025221	6.67018	0.000661995	Up
1079	ENSAPLG00000001745	-2.19704	0.000276514	Down
1080	ENSAPLG00000005428	2.10761	3.22001e-07	Up
1081	ENSAPLG00000002396	-2.4496	0.000661995	Down
1082	ENSAPLG00000013976	1.76953	0.000462479	Up
1083	ENSAPLG00000004449	-4.65945	8.0043e-21	Down
1084	ENSAPLG00000009708	1.61291	2.36613e-05	Up
1085	ENSAPLG00000010701	-4.93099	1.21844e-05	Down
1086	ENSAPLG00000011751	-2.47632	3.39646e-06	Down
1087	ENSAPLG00000024864	2.45712	0.000497092	Up
1088	ENSAPLG00000025213	1.84432	2.32487e-05	Up
1089	ENSAPLG00000010094	2.91584	2.52604e-10	Up
1090	ENSAPLG00000022728	-3.29537	0.000638947	Down
1091	ENSAPLG00000030163	-3.04903	0.000385382	Down
1092	ENSAPLG00000019314	-3.60392	2.20149e-08	Down
1093	ENSAPLG00000028128	-2.18467	7.34884e-07	Down
1094	ENSAPLG00000008655	-2.24831	0.000454586	Down
1095	ENSAPLG00000021858	1.5139	7.32443e-05	Up
1096	ENSAPLG00000029852	-5.5076	1.60394e-14	Down
1097	ENSAPLG00000000674	-4.28152	3.57657e-11	Down
1098	ENSAPLG00000026295	-2.5762	0.000236409	Down
1099	ENSAPLG00000011851	-2.50568	1.47869e-05	Down
1100	ENSAPLG00000029148	-1.82732	0.000295905	Down
1101	ENSAPLG00000027386	-1.91867	8.21233e-05	Down
1102	ENSAPLG00000022583	-2.54694	7.26351e-05	Down
1103	ENSAPLG00000029507	-2.66839	4.25009e-06	Down
1104	ENSAPLG00000018186	-2.18632	2.35532e-07	Down
1105	ENSAPLG00000017215	-3.63922	3.7928e-06	Down
1106	ENSAPLG00000016118	-2.7966	4.41508e-05	Down
1107	ENSAPLG00000023299	-4.24456	3.57146e-09	Down
1108	ENSAPLG00000024013	-4.95849	2.73206e-20	Down
1109	ENSAPLG00000024351	1.88356	0.000104704	Up
1110	ENSAPLG00000018864	4.07283	4.32553e-20	Up
1111	ENSAPLG00000020632	1.9433	0.00088555	Up
1112	ENSAPLG00000021918	2.66586	9.61631e-05	Up
1113	ENSAPLG00000021418	-2.5862	1.48959e-06	Down
1114	ENSAPLG00000027465	-4.6814	2.36971e-14	Down
1115	ENSAPLG00000023748	2.24396	0.000108572	Up
1116	ENSAPLG00000021358	6.23062	2.00107e-23	Up
1117	ENSAPLG00000015253	1.65333	8.86396e-06	Up
1118	ENSAPLG00000004830	-3.51752	5.07546e-11	Down
1119	ENSAPLG00000026145	-6.84489	1.33707e-06	Down
1120	ENSAPLG00000023223	2.3566	1.53252e-05	Up
1121	ENSAPLG00000030954	3.72046	1.4878e-15	Up
1122	ENSAPLG00000020729	-3.76547	1.52314e-07	Down
1123	ENSAPLG00000020793	3.61111	1.21167e-10	Up
1124	ENSAPLG00000025481	2.68338	5.39233e-05	Up
1125	ENSAPLG00000026180	-2.08294	2.67675e-05	Down
1126	ENSAPLG00000005746	1.82082	0.000207882	Up
1127	ENSAPLG00000019423	-2.51204	6.18505e-07	Down
1128	ENSAPLG00000016856	-1.836	7.06929e-05	Down
1129	ENSAPLG00000021128	3.39564	2.49442e-08	Up
1130	ENSAPLG00000023580	-4.75551	3.64831e-19	Down
1131	ENSAPLG00000019302	-5.00259	1.24472e-08	Down
1132	ENSAPLG00000029780	-2.17916	9.12905e-07	Down
1133	ENSAPLG00000009614	1.91109	5.49124e-07	Up
1134	ENSAPLG00000029307	2.40828	3.04665e-06	Up
1135	ENSAPLG00000031152	-1.56163	0.000577107	Down
1136	ENSAPLG00000025883	4.811	1.03618e-14	Up
1137	ENSAPLG00000026509	2.37281	1.17771e-05	Up
1138	ENSAPLG00000027734	-3.05781	2.42654e-06	Down
1139	ENSAPLG00000017290	-3.14749	9.14916e-06	Down
1140	ENSAPLG00000020626	-3.63845	0.000713321	Down
1141	ENSAPLG00000020323	1.68483	9.17731e-05	Up
1142	ENSAPLG00000007934	1.8826	6.06624e-09	Up
1143	ENSAPLG00000005391	-2.38312	6.90688e-11	Down
1144	ENSAPLG00000026217	-4.01154	1.81521e-17	Down
1145	ENSAPLG00000020196	-1.88647	1.77143e-05	Down
1146	ENSAPLG00000021910	-1.69942	0.000154109	Down
1147	ENSAPLG00000019681	-3.49294	7.65177e-08	Down
1148	ENSAPLG00000024664	1.75829	3.49614e-05	Up
1149	ENSAPLG00000029040	2.6055	7.60417e-05	Up
1150	ENSAPLG00000010234	2.52269	7.51558e-06	Up
1151	ENSAPLG00000021273	-3.58322	6.321e-07	Down
1152	ENSAPLG00000022393	2.26773	5.83698e-05	Up
1153	ENSAPLG00000021938	2.11387	0.000950667	Up
1154	ENSAPLG00000019195	-3.87353	5.69125e-15	Down
1155	ENSAPLG00000028316	-2.95392	1.20879e-12	Down
1156	ENSAPLG00000019799	-1.79996	0.000893745	Down
1157	ENSAPLG00000024980	-1.70131	0.000380849	Down
1158	ENSAPLG00000014341	-3.55472	2.14948e-05	Down
1159	ENSAPLG00000008522	-2.3869	2.84646e-05	Down
1160	ENSAPLG00000023570	-1.98872	3.03938e-08	Down
1161	ENSAPLG00000013900	1.95742	0.000187155	Up
1162	ENSAPLG00000019696	-2.19541	0.000395791	Down
1163	ENSAPLG00000029998	-3.13359	1.31088e-07	Down
1164	ENSAPLG00000024085	-3.43545	1.59645e-05	Down
1165	ENSAPLG00000014293	1.95504	3.86318e-06	Up
1166	ENSAPLG00000031047	-1.92976	0.000345181	Down
1167	ENSAPLG00000031222	-2.43166	3.27465e-11	Down
1168	ENSAPLG00000023100	1.92577	1.27512e-05	Up
1169	ENSAPLG00000020797	-2.45009	8.23951e-05	Down
1170	ENSAPLG00000021303	2.55906	7.12546e-10	Up
1171	ENSAPLG00000020878	-3.31776	0.000596932	Down
1172	ENSAPLG00000016827	-4.01699	0.000908451	Down
1173	ENSAPLG00000030193	2.19441	0.000136835	Up
1174	ENSAPLG00000019378	-4.70588	6.63305e-06	Down
1175	ENSAPLG00000031014	-8.13956	9.62009e-07	Down
1176	ENSAPLG00000024654	-1.61197	0.000400955	Down
1177	ENSAPLG00000022025	-2.81089	7.08595e-08	Down
1178	ENSAPLG00000020849	-1.52592	0.000272796	Down
1179	ENSAPLG00000019365	-2.8383	3.39167e-12	Down
1180	ENSAPLG00000027652	3.47802	2.37772e-13	Up
1181	ENSAPLG00000025311	10.6923	1.93863e-14	Up
1182	ENSAPLG00000006361	-4.16074	9.32008e-10	Down
1183	ENSAPLG00000031181	-1.6933	0.000820568	Down
1184	ENSAPLG00000017730	-3.078	7.20947e-12	Down
1185	ENSAPLG00000003132	1.98139	0.000214428	Up
1186	ENSAPLG00000023443	3.31633	3.4207e-08	Up
1187	ENSAPLG00000021003	3.92121	7.33159e-12	Up
1188	ENSAPLG00000029084	-1.68755	0.000223345	Down
1189	ENSAPLG00000020299	-1.69095	3.06454e-06	Down
1190	ENSAPLG00000018253	3.43175	9.38502e-08	Up
1191	ENSAPLG00000026618	-3.08401	8.68677e-05	Down
1192	ENSAPLG00000025925	3.45003	3.49011e-10	Up
1193	ENSAPLG00000022861	-4.11781	4.48023e-06	Down
1194	ENSAPLG00000024502	1.67992	8.72718e-05	Up
1195	ENSAPLG00000025813	2.73139	5.93987e-05	Up
1196	ENSAPLG00000024861	-3.86506	8.96504e-16	Down
1197	ENSAPLG00000028771	-2.30024	2.34531e-06	Down
1198	ENSAPLG00000028469	-2.30185	0.000116579	Down
1199	ENSAPLG00000022719	-2.71639	2.20354e-05	Down
1200	ENSAPLG00000023253	2.21887	0.000251358	Up
1201	ENSAPLG00000018959	-2.09941	3.03622e-07	Down
1202	ENSAPLG00000016504	-3.96198	4.02953e-05	Down
1203	ENSAPLG00000019311	-4.97723	3.91668e-05	Down
1204	ENSAPLG00000026329	-1.62205	0.000661498	Down
1205	ENSAPLG00000000788	3.23115	1.65313e-07	Up
1206	ENSAPLG00000027710	-2.4187	2.48498e-05	Down
1207	ENSAPLG00000017500	-1.77389	0.000109086	Down
1208	ENSAPLG00000012088	-2.34221	5.3306e-05	Down
1209	ENSAPLG00000027925	-7.71324	1.53333e-05	Down
1210	ENSAPLG00000031080	-2.1463	5.78821e-10	Down
1211	ENSAPLG00000022032	2.20006	1.53252e-05	Up
1212	ENSAPLG00000029618	-1.6955	0.000927193	Down
1213	ENSAPLG00000020884	-2.45154	0.000494233	Down
1214	ENSAPLG00000015202	1.54005	7.15593e-05	Up
1215	ENSAPLG00000030002	2.61374	2.34919e-06	Up
1216	ENSAPLG00000013645	-3.04473	1.3767e-06	Down
1217	ENSAPLG00000026665	-1.6028	4.65515e-05	Down
1218	ENSAPLG00000031026	-2.59918	2.63678e-11	Down
1219	ENSAPLG00000027540	2.71969	7.23435e-13	Up
1220	ENSAPLG00000009666	2.22531	0.0008233	Up
1221	ENSAPLG00000017233	4.76233	6.24463e-22	Up
1222	ENSAPLG00000026910	1.99151	0.000280597	Up
1223	ENSAPLG00000027556	6.33781	0.00028902	Up
1224	ENSAPLG00000026927	-4.87294	0.0009642	Down
1225	ENSAPLG00000006317	1.62421	1.06021e-05	Up
1226	ENSAPLG00000025207	-1.87395	3.5469e-08	Down
1227	ENSAPLG00000018518	1.61126	0.000446697	Up
1228	ENSAPLG00000019416	2.74994	3.91186e-08	Up
1229	ENSAPLG00000025998	1.72114	4.56901e-08	Up
1230	ENSAPLG00000004272	-5.41227	1.04504e-05	Down
1231	ENSAPLG00000028237	6.93204	8.8763e-05	Up
1232	ENSAPLG00000020851	2.33191	3.30351e-09	Up
1233	ENSAPLG00000027104	4.51788	5.01859e-16	Up
1234	ENSAPLG00000023981	7.90684	1.21497e-06	Up
1235	ENSAPLG00000018137	2.84656	0.000142239	Up
1236	ENSAPLG00000018813	3.03792	2.60662e-05	Up
1237	ENSAPLG00000027636	2.4255	4.11551e-05	Up
1238	ENSAPLG00000024674	-2.68187	2.65829e-12	Down
1239	ENSAPLG00000023112	6.15737	3.10844e-05	Up
1240	ENSAPLG00000016649	-5.70579	7.97393e-13	Down
1241	ENSAPLG00000026841	4.21342	0.000340281	Up
1242	ENSAPLG00000026650	-5.58571	6.09802e-19	Down
1243	ENSAPLG00000026960	-2.87296	0.000248042	Down
1244	ENSAPLG00000018566	1.53519	0.000165233	Up
1245	ENSAPLG00000020310	-3.02498	0.000524357	Down
1246	ENSAPLG00000003227	-1.7541	2.32075e-06	Down
1247	ENSAPLG00000021041	-2.90518	1.52314e-07	Down
1248	ENSAPLG00000029830	-6.81649	0.000919108	Down
1249	ENSAPLG00000022229	-5.71322	6.71259e-05	Down
1250	ENSAPLG00000027013	-2.12197	1.50741e-05	Down
1251	ENSAPLG00000026282	-2.02778	6.30209e-05	Down
1252	ENSAPLG00000019673	2.29951	1.97583e-05	Up
1253	ENSAPLG00000027371	-2.45545	3.0304e-07	Down
1254	ENSAPLG00000022932	-2.95708	2.4018e-05	Down
1255	ENSAPLG00000030261	-4.30631	4.45163e-07	Down
1256	ENSAPLG00000019914	-2.82848	0.000186959	Down
1257	ENSAPLG00000016949	-2.22499	4.08311e-07	Down
1258	ENSAPLG00000028459	-5.1173	0.000564177	Down
1259	ENSAPLG00000029686	-3.33975	0.000505632	Down
1260	ENSAPLG00000017652	1.70942	1.6969e-05	Up
1261	ENSAPLG00000017468	-2.62598	0.000184226	Down
1262	ENSAPLG00000015363	-5.46702	9.60807e-14	Down
1263	ENSAPLG00000022766	-3.90332	5.38378e-09	Down
1264	ENSAPLG00000020752	2.98905	2.15099e-08	Up
1265	ENSAPLG00000027691	-2.76894	2.6969e-05	Down
1266	ENSAPLG00000024981	-1.53006	0.000638769	Down
1267	ENSAPLG00000027815	-4.66049	1.50915e-06	Down
1268	ENSAPLG00000024154	3.65462	1.15508e-13	Up
1269	ENSAPLG00000022809	-3.54094	0.000121804	Down
1270	ENSAPLG00000023073	1.85595	2.02755e-05	Up
1271	ENSAPLG00000026757	-4.19345	9.75657e-05	Down
1272	ENSAPLG00000029345	4.33857	2.90903e-10	Up
1273	ENSAPLG00000026431	-1.81382	0.000908451	Down
1274	ENSAPLG00000030164	-6.11923	0.000214108	Down
1275	ENSAPLG00000024803	-3.09691	0.00053529	Down
1276	ENSAPLG00000026185	2.34125	0.000111804	Up
1277	ENSAPLG00000023960	3.92879	0.000169335	Up
1278	ENSAPLG00000021814	-2.10195	0.000407349	Down
1279	ENSAPLG00000024448	3.5552	3.70148e-11	Up
1280	ENSAPLG00000023162	-3.04931	1.29779e-05	Down
1281	ENSAPLG00000002508	-2.07029	3.41358e-10	Down
1282	ENSAPLG00000030995	-5.16568	6.0955e-25	Down
1283	ENSAPLG00000025504	-3.75985	0.000222123	Down
1284	ENSAPLG00000017024	2.04543	0.000120824	Up
1285	ENSAPLG00000022560	-7.74131	1.76728e-05	Down
1286	ENSAPLG00000018354	2.85626	1.32053e-09	Up
1287	ENSAPLG00000021286	2.93753	6.28887e-07	Up
1288	ENSAPLG00000024679	3.88787	0.00026709	Up
1289	ENSAPLG00000020505	2.18039	3.52747e-07	Up
1290	ENSAPLG00000026160	-6.15383	6.50065e-05	Down
