# Supplementary material for: Molecular genetic characterization and meat-use functional gene identification in Jianshui yellow–brown ducks through combined resequencing and transcriptome analysis
Source: Front Vet Sci. 2023 Dec 12;10:1269904. doi: 10.3389/fvets.2023.1269904 (PMC10765987; doi:10.3389/fvets.2023.1269904)
Supplement: Supplementary file 1 [file Data_Sheet_1.zip › Table S11.xlsx]

## Sheet: Sheet1
Table S11 Differentially expressed genes in the liver transcriptome of Pekin duck vs. mallards (screening threshold is log2 (Foldchange > 1.5 and padj<0.001))
	gene_id	log2FoldChange	padj	Level
1	ENSAPLG00000027500	1.8505	4.38126e-07	Up
2	ENSAPLG00000008987	-2.40124	3.24959e-19	Down
3	ENSAPLG00000009246	-2.20562	3.08507e-27	Down
4	ENSAPLG00000010042	-1.84149	6.47622e-11	Down
5	ENSAPLG00000002097	-1.53773	5.4316e-08	Down
6	ENSAPLG00000007892	-1.70092	1.39944e-25	Down
7	ENSAPLG00000015796	-1.53317	5.68617e-12	Down
8	ENSAPLG00000005301	-2.355	5.70521e-25	Down
9	ENSAPLG00000030121	-1.79256	4.31749e-13	Down
10	ENSAPLG00000006209	-3.28084	2.38462e-53	Down
11	ENSAPLG00000014754	-2.06677	5.57671e-08	Down
12	ENSAPLG00000014803	-2.05259	1.01098e-18	Down
13	ENSAPLG00000003662	-2.07544	4.69663e-11	Down
14	ENSAPLG00000018591	-2.61928	4.4994e-18	Down
15	ENSAPLG00000013853	-2.07083	0.000449868	Down
16	ENSAPLG00000023248	-1.85831	1.17309e-18	Down
17	ENSAPLG00000019790	-3.06707	1.09064e-05	Down
18	ENSAPLG00000011069	-2.58773	1.14889e-08	Down
19	ENSAPLG00000015673	-1.55161	4.67589e-21	Down
20	ENSAPLG00000005342	1.55988	6.57233e-05	Up
21	ENSAPLG00000013704	-2.34793	9.6991e-38	Down
22	ENSAPLG00000029165	1.92019	1.95213e-13	Up
23	ENSAPLG00000023358	1.99463	0.000140687	Up
24	ENSAPLG00000014899	1.61778	9.86317e-11	Up
25	ENSAPLG00000003658	-1.85952	4.69363e-17	Down
26	ENSAPLG00000006049	-1.8295	1.8865e-10	Down
27	ENSAPLG00000016281	-2.09115	7.69632e-05	Down
28	ENSAPLG00000025642	-1.79581	5.82288e-07	Down
29	ENSAPLG00000019280	-2.44515	7.58283e-06	Down
30	ENSAPLG00000006057	-3.351	1.2135e-34	Down
31	ENSAPLG00000017713	2.17146	1.92419e-10	Up
32	ENSAPLG00000009259	-1.7166	7.74852e-13	Down
33	ENSAPLG00000008332	-2.08615	2.26564e-23	Down
34	ENSAPLG00000019267	-3.26957	1.50273e-14	Down
35	ENSAPLG00000029787	1.63072	2.03912e-06	Up
36	ENSAPLG00000001801	-2.97299	1.286e-69	Down
37	ENSAPLG00000006584	-3.9907	4.20821e-14	Down
38	ENSAPLG00000003298	-2.81409	1.39004e-39	Down
39	ENSAPLG00000011344	1.66721	8.72033e-10	Up
40	ENSAPLG00000014956	-1.98851	3.76765e-13	Down
41	ENSAPLG00000027057	2.21027	8.46908e-09	Up
42	ENSAPLG00000018096	6.92187	5.78622e-13	Up
43	ENSAPLG00000011565	-2.91195	2.06208e-22	Down
44	ENSAPLG00000007606	-1.89828	2.91233e-05	Down
45	ENSAPLG00000005692	-1.85103	1.23365e-18	Down
46	ENSAPLG00000002776	-2.15681	2.39987e-07	Down
47	ENSAPLG00000011385	-2.32806	2.83842e-25	Down
48	ENSAPLG00000013907	-2.66298	6.85248e-30	Down
49	ENSAPLG00000025216	1.61965	3.15806e-07	Up
50	ENSAPLG00000007158	2.73907	3.63193e-27	Up
51	ENSAPLG00000015076	-1.85942	2.81579e-10	Down
52	ENSAPLG00000005556	-2.24665	4.7198e-06	Down
53	ENSAPLG00000003944	-1.81888	4.22147e-05	Down
54	ENSAPLG00000020793	1.74595	5.263e-05	Up
55	ENSAPLG00000008745	1.78307	5.58625e-05	Up
56	ENSAPLG00000020625	-1.50843	0.00010946	Down
57	ENSAPLG00000017679	1.5579	1.6325e-13	Up
58	ENSAPLG00000006410	-1.79436	7.40855e-08	Down
59	ENSAPLG00000007896	1.73442	1.94426e-08	Up
60	ENSAPLG00000023529	-1.95129	4.35488e-06	Down
61	ENSAPLG00000017236	1.86849	9.48112e-08	Up
62	ENSAPLG00000004486	-2.83422	5.41657e-08	Down
63	ENSAPLG00000026175	-2.50082	2.90728e-08	Down
64	ENSAPLG00000002456	-3.90684	8.6793e-33	Down
65	ENSAPLG00000017480	-1.54685	3.80026e-05	Down
66	ENSAPLG00000010278	-2.42987	2.19073e-19	Down
67	ENSAPLG00000006313	-2.34488	1.01585e-30	Down
68	ENSAPLG00000004745	-1.96228	2.41183e-13	Down
69	ENSAPLG00000029596	-1.80946	1.21371e-06	Down
70	ENSAPLG00000014816	-2.31236	3.55917e-41	Down
71	ENSAPLG00000007104	-2.73689	1.38345e-11	Down
72	ENSAPLG00000010805	-2.57069	2.38156e-56	Down
73	ENSAPLG00000008073	-1.6791	3.85856e-20	Down
74	ENSAPLG00000006324	2.23653	0.00022847	Up
75	ENSAPLG00000029909	3.24485	7.75649e-10	Up
76	ENSAPLG00000015618	2.41671	2.27988e-11	Up
77	ENSAPLG00000008982	-2.32484	3.00124e-25	Down
78	ENSAPLG00000025646	3.29066	1.10571e-61	Up
79	ENSAPLG00000000579	-2.26079	1.37229e-20	Down
80	ENSAPLG00000009731	-1.7977	3.57468e-20	Down
81	ENSAPLG00000010736	-1.50291	4.83518e-14	Down
82	ENSAPLG00000020460	-3.94256	1.96447e-38	Down
83	ENSAPLG00000018803	-1.62125	4.62384e-07	Down
84	ENSAPLG00000004174	-1.98058	3.81981e-32	Down
85	ENSAPLG00000002651	-2.79322	1.05991e-25	Down
86	ENSAPLG00000016276	-2.22651	4.51532e-24	Down
87	ENSAPLG00000017904	5.57708	1.88467e-05	Up
88	ENSAPLG00000002645	-1.6419	7.23726e-10	Down
89	ENSAPLG00000027302	2.35905	1.54311e-07	Up
90	ENSAPLG00000014765	-2.65722	1.95265e-15	Down
91	ENSAPLG00000024244	1.50297	3.93398e-09	Up
92	ENSAPLG00000028614	-2.15742	4.11482e-26	Down
93	ENSAPLG00000006509	-1.90055	1.67795e-11	Down
94	ENSAPLG00000003680	-1.92478	1.39111e-21	Down
95	ENSAPLG00000011196	-2.24149	1.11749e-30	Down
96	ENSAPLG00000022050	-1.84379	8.32221e-13	Down
97	ENSAPLG00000007624	-2.59341	3.90185e-25	Down
98	ENSAPLG00000026988	2.54514	6.57721e-26	Up
99	ENSAPLG00000025212	-1.96255	1.68351e-05	Down
100	ENSAPLG00000023304	2.63643	0.000213093	Up
101	ENSAPLG00000008709	-1.80847	2.98774e-15	Down
102	ENSAPLG00000017764	2.08016	1.55553e-09	Up
103	ENSAPLG00000004625	-3.22356	5.11407e-59	Down
104	ENSAPLG00000014776	-3.40036	0.000373674	Down
105	ENSAPLG00000012920	-2.86154	2.66716e-26	Down
106	ENSAPLG00000007175	-1.63407	1.91931e-05	Down
107	ENSAPLG00000018690	4.14754	1.83185e-11	Up
108	ENSAPLG00000003508	-2.00625	1.34887e-19	Down
109	ENSAPLG00000029507	-2.55494	9.98085e-21	Down
110	ENSAPLG00000030739	2.41417	0.000273291	Up
111	ENSAPLG00000013783	-1.65801	5.18374e-17	Down
112	ENSAPLG00000002352	-1.53905	1.15467e-14	Down
113	ENSAPLG00000002411	-1.53361	8.12725e-19	Down
114	ENSAPLG00000017286	-2.28686	1.03215e-05	Down
115	ENSAPLG00000004562	-1.71256	1.81188e-11	Down
116	ENSAPLG00000024774	-1.59549	3.50941e-05	Down
117	ENSAPLG00000012143	-2.95652	1.96714e-10	Down
118	ENSAPLG00000012289	4.28412	6.64968e-06	Up
119	ENSAPLG00000011531	-2.25717	1.28934e-05	Down
120	ENSAPLG00000002242	1.65552	5.27721e-29	Up
121	ENSAPLG00000003791	-2.59431	5.6515e-36	Down
122	ENSAPLG00000014247	-1.94343	3.10304e-24	Down
123	ENSAPLG00000011627	-1.82389	2.71604e-18	Down
124	ENSAPLG00000010729	-2.80456	1.31094e-41	Down
125	ENSAPLG00000006185	-2.15306	1.18337e-24	Down
126	ENSAPLG00000012703	-1.96465	1.59139e-06	Down
127	ENSAPLG00000008348	-3.05465	2.43327e-25	Down
128	ENSAPLG00000015741	-1.66336	1.04127e-18	Down
129	ENSAPLG00000007350	-2.11864	8.84541e-11	Down
130	ENSAPLG00000004734	-2.84342	1.26496e-15	Down
131	ENSAPLG00000001464	-2.0514	4.70785e-13	Down
132	ENSAPLG00000000814	-2.1612	1.27736e-08	Down
133	ENSAPLG00000000836	-1.58292	6.98333e-05	Down
134	ENSAPLG00000017115	-3.59304	1.4331e-36	Down
135	ENSAPLG00000019314	1.76085	4.16602e-07	Up
136	ENSAPLG00000012227	-1.92803	9.14766e-07	Down
137	ENSAPLG00000016036	-2.75742	1.99892e-26	Down
138	ENSAPLG00000027650	4.29152	1.76276e-39	Up
139	ENSAPLG00000011689	-2.23861	1.22784e-15	Down
140	ENSAPLG00000016747	-1.87237	3.72503e-13	Down
141	ENSAPLG00000005353	-2.89433	1.22687e-08	Down
142	ENSAPLG00000016759	-1.55489	0.000623218	Down
143	ENSAPLG00000027144	1.77151	1.76483e-16	Up
144	ENSAPLG00000009428	-1.67392	2.49465e-08	Down
145	ENSAPLG00000015263	-1.64577	8.88428e-18	Down
146	ENSAPLG00000009772	-2.14288	9.97477e-46	Down
147	ENSAPLG00000004631	-3.54636	9.43589e-32	Down
148	ENSAPLG00000014288	2.18211	8.15511e-09	Up
149	ENSAPLG00000010656	-1.59412	3.18466e-08	Down
150	ENSAPLG00000005942	1.60415	6.52272e-11	Up
151	ENSAPLG00000025419	2.25994	9.97248e-08	Up
152	ENSAPLG00000030584	2.7649	1.73976e-08	Up
153	ENSAPLG00000008329	-2.29287	1.08577e-18	Down
154	ENSAPLG00000023958	-2.24579	6.11483e-10	Down
155	ENSAPLG00000023724	3.41216	1.16683e-21	Up
156	ENSAPLG00000026938	2.27227	0.000459454	Up
157	ENSAPLG00000004876	-3.79264	6.73759e-11	Down
158	ENSAPLG00000011023	-2.21137	7.43104e-23	Down
159	ENSAPLG00000024908	2.17168	1.47264e-07	Up
160	ENSAPLG00000024977	-1.95522	4.14236e-17	Down
161	ENSAPLG00000028687	-3.29143	2.72073e-15	Down
162	ENSAPLG00000004936	-3.61051	2.24286e-09	Down
163	ENSAPLG00000027216	-2.70473	0.000574424	Down
164	ENSAPLG00000011178	-2.09374	0.000135717	Down
165	ENSAPLG00000010038	-2.3839	6.90163e-19	Down
166	ENSAPLG00000018055	3.20582	1.14882e-23	Up
167	ENSAPLG00000014612	-2.37066	3.53351e-19	Down
168	ENSAPLG00000014305	2.04556	2.31545e-07	Up
169	ENSAPLG00000021802	2.964	2.17478e-17	Up
170	ENSAPLG00000006212	-3.45867	8.43157e-44	Down
171	ENSAPLG00000019960	-1.50545	1.40647e-06	Down
172	ENSAPLG00000017792	1.50585	3.21496e-13	Up
173	ENSAPLG00000015383	-2.52284	7.9897e-09	Down
174	ENSAPLG00000002137	1.50875	0.000481252	Up
175	ENSAPLG00000014002	-2.7958	1.0927e-06	Down
176	ENSAPLG00000004698	1.70455	1.42463e-06	Up
177	ENSAPLG00000006441	-1.5872	5.35407e-05	Down
178	ENSAPLG00000031066	-2.35396	1.14667e-08	Down
179	ENSAPLG00000005447	-2.7124	2.88015e-29	Down
180	ENSAPLG00000006299	-1.57308	1.17637e-13	Down
181	ENSAPLG00000015236	-2.49388	5.05915e-18	Down
182	ENSAPLG00000006726	-1.82539	5.77651e-20	Down
183	ENSAPLG00000007093	-2.80486	1.78068e-23	Down
184	ENSAPLG00000011479	-2.03869	1.1015e-08	Down
185	ENSAPLG00000007257	-2.40898	8.49258e-67	Down
186	ENSAPLG00000004575	1.92393	5.84006e-08	Up
187	ENSAPLG00000012195	-1.52169	8.92725e-13	Down
188	ENSAPLG00000022945	2.11025	1.15251e-18	Up
189	ENSAPLG00000006402	-1.52631	3.12001e-18	Down
190	ENSAPLG00000028669	-2.74182	1.88363e-21	Down
191	ENSAPLG00000012280	-1.89966	1.73683e-06	Down
192	ENSAPLG00000000660	-3.54325	3.04282e-11	Down
193	ENSAPLG00000008267	-1.65147	3.01766e-16	Down
194	ENSAPLG00000015146	-1.64281	1.57974e-09	Down
195	ENSAPLG00000023764	4.72209	1.13557e-23	Up
196	ENSAPLG00000022038	1.90974	3.33586e-16	Up
197	ENSAPLG00000024687	-1.8181	2.84179e-21	Down
198	ENSAPLG00000013846	-2.25948	4.84455e-15	Down
199	ENSAPLG00000014013	-1.59703	0.000923773	Down
200	ENSAPLG00000002495	-1.52125	1.41226e-13	Down
201	ENSAPLG00000005988	-1.77765	4.45485e-11	Down
202	ENSAPLG00000016335	-2.34765	1.34359e-16	Down
203	ENSAPLG00000027402	-3.9136	9.26981e-12	Down
204	ENSAPLG00000003208	2.08752	2.12707e-05	Up
205	ENSAPLG00000003554	-1.59293	4.66888e-06	Down
206	ENSAPLG00000003277	-3.01348	1.41271e-32	Down
207	ENSAPLG00000029046	-4.92853	1.32537e-17	Down
208	ENSAPLG00000021388	1.89695	1.51764e-07	Up
209	ENSAPLG00000011124	-1.71564	1.09968e-19	Down
210	ENSAPLG00000015188	-1.85842	1.14781e-24	Down
211	ENSAPLG00000006646	-1.61132	1.0111e-11	Down
212	ENSAPLG00000007696	-3.06915	3.51893e-07	Down
213	ENSAPLG00000010652	-1.65096	5.04795e-13	Down
214	ENSAPLG00000012275	-1.93809	1.14148e-12	Down
215	ENSAPLG00000012589	-2.24976	8.90274e-19	Down
216	ENSAPLG00000004079	-1.92222	4.7225e-20	Down
217	ENSAPLG00000024481	-2.20824	3.33208e-08	Down
218	ENSAPLG00000009905	-3.62346	2.08156e-17	Down
219	ENSAPLG00000006924	-1.7138	6.25274e-08	Down
220	ENSAPLG00000029207	-1.63329	1.5353e-27	Down
221	ENSAPLG00000001310	-2.18129	1.2978e-17	Down
222	ENSAPLG00000024039	-2.446	1.9876e-12	Down
223	ENSAPLG00000008021	-2.50542	6.73129e-13	Down
224	ENSAPLG00000011839	-2.52593	1.68844e-25	Down
225	ENSAPLG00000011750	-1.87828	0.000473565	Down
226	ENSAPLG00000001299	-2.63088	5.73756e-29	Down
227	ENSAPLG00000002501	-1.54689	7.59744e-18	Down
228	ENSAPLG00000004522	-1.93363	5.02982e-17	Down
229	ENSAPLG00000018884	1.55029	8.98151e-07	Up
230	ENSAPLG00000007773	-2.39823	7.20814e-20	Down
231	ENSAPLG00000027299	-2.86539	2.26482e-56	Down
232	ENSAPLG00000015662	-1.82841	3.19921e-14	Down
233	ENSAPLG00000007492	6.4172	8.53454e-26	Up
234	ENSAPLG00000001162	-3.04702	7.30938e-35	Down
235	ENSAPLG00000011926	-1.66313	2.24117e-13	Down
236	ENSAPLG00000005095	-1.71021	4.56795e-12	Down
237	ENSAPLG00000017833	-3.77114	1.72179e-17	Down
238	ENSAPLG00000030938	1.98821	1.91614e-16	Up
239	ENSAPLG00000003844	2.35767	2.98121e-08	Up
240	ENSAPLG00000004033	-2.0113	1.63753e-27	Down
241	ENSAPLG00000009451	-2.57399	2.70664e-20	Down
242	ENSAPLG00000015970	-4.00899	1.26979e-17	Down
243	ENSAPLG00000007419	2.34114	8.01863e-14	Up
244	ENSAPLG00000030350	1.50873	3.77753e-06	Up
245	ENSAPLG00000013268	-2.08357	1.31126e-19	Down
246	ENSAPLG00000002723	-1.81364	0.000644671	Down
247	ENSAPLG00000016394	-2.23263	2.85709e-06	Down
248	ENSAPLG00000008632	-3.05187	6.75261e-25	Down
249	ENSAPLG00000013130	-2.62364	8.14946e-12	Down
250	ENSAPLG00000004431	2.03548	3.45051e-08	Up
251	ENSAPLG00000002434	-2.77101	1.36831e-14	Down
252	ENSAPLG00000007056	-1.70717	2.03623e-11	Down
253	ENSAPLG00000029288	-2.00621	2.36375e-29	Down
254	ENSAPLG00000004711	-3.46929	2.16571e-71	Down
255	ENSAPLG00000023689	1.51699	0.000329581	Up
256	ENSAPLG00000002417	-2.37615	4.56736e-06	Down
257	ENSAPLG00000027901	-3.29213	4.41546e-18	Down
258	ENSAPLG00000013084	-2.62637	4.91617e-49	Down
259	ENSAPLG00000018643	-2.27675	2.8194e-08	Down
260	ENSAPLG00000011933	-2.40506	6.15937e-18	Down
261	ENSAPLG00000013528	1.91949	8.68183e-10	Up
262	ENSAPLG00000006127	1.69987	1.46202e-09	Up
263	ENSAPLG00000028745	1.80325	4.90417e-06	Up
264	ENSAPLG00000006133	-3.44352	6.83302e-08	Down
265	ENSAPLG00000013045	-2.76291	1.91731e-27	Down
266	ENSAPLG00000007378	-2.4598	2.1488e-10	Down
267	ENSAPLG00000002490	-1.85836	0.000105912	Down
268	ENSAPLG00000016537	2.98467	2.10177e-11	Up
269	ENSAPLG00000010949	1.77964	7.31564e-09	Up
270	ENSAPLG00000003077	-1.92191	1.79095e-11	Down
271	ENSAPLG00000008381	-2.62472	4.99987e-30	Down
272	ENSAPLG00000028898	4.15898	1.57804e-11	Up
273	ENSAPLG00000001819	-3.79503	3.48961e-06	Down
274	ENSAPLG00000004585	-3.4583	5.20999e-18	Down
275	ENSAPLG00000030556	1.74414	2.2669e-09	Up
276	ENSAPLG00000010169	-1.61354	7.06211e-07	Down
277	ENSAPLG00000005767	-1.901	3.26396e-16	Down
278	ENSAPLG00000016263	-2.25692	5.41781e-08	Down
279	ENSAPLG00000007584	-1.63906	7.8898e-28	Down
280	ENSAPLG00000009038	-1.90645	3.28892e-32	Down
281	ENSAPLG00000001126	-1.68148	1.96702e-05	Down
282	ENSAPLG00000007173	-1.76477	1.69798e-39	Down
283	ENSAPLG00000019682	1.98753	6.72344e-10	Up
284	ENSAPLG00000029800	-1.92579	1.37286e-06	Down
285	ENSAPLG00000002088	-3.68836	4.18191e-18	Down
286	ENSAPLG00000021992	2.27176	1.17279e-06	Up
287	ENSAPLG00000016514	-2.65487	1.81834e-19	Down
288	ENSAPLG00000023658	-4.90748	7.71389e-05	Down
289	ENSAPLG00000024156	3.41723	1.13232e-09	Up
290	ENSAPLG00000011670	-4.6861	8.30198e-92	Down
291	ENSAPLG00000026057	-3.27302	1.15241e-86	Down
292	ENSAPLG00000006104	1.66375	0.000469294	Up
293	ENSAPLG00000013183	-2.86294	1.43763e-07	Down
294	ENSAPLG00000022645	1.63226	1.20796e-06	Up
295	ENSAPLG00000010010	-1.56325	1.87035e-07	Down
296	ENSAPLG00000022169	-2.7653	1.50788e-06	Down
297	ENSAPLG00000007200	2.34944	1.11005e-07	Up
298	ENSAPLG00000021324	2.11477	0.000387212	Up
299	ENSAPLG00000008377	-3.16288	2.10188e-72	Down
300	ENSAPLG00000002499	-2.46203	4.3645e-14	Down
301	ENSAPLG00000003054	-2.3225	8.62654e-07	Down
302	ENSAPLG00000010834	-1.91433	8.5561e-06	Down
303	ENSAPLG00000012743	-2.05985	2.2397e-15	Down
304	ENSAPLG00000008062	-3.71061	0.000168934	Down
305	ENSAPLG00000008585	-2.01796	1.73523e-12	Down
306	ENSAPLG00000013824	-1.7025	8.10047e-11	Down
307	ENSAPLG00000006721	-1.79416	1.5232e-43	Down
308	ENSAPLG00000015231	-1.57849	2.06937e-25	Down
309	ENSAPLG00000012089	3.47831	9.7025e-21	Up
310	ENSAPLG00000004579	-2.94705	8.35151e-32	Down
311	ENSAPLG00000012199	1.82275	3.15243e-10	Up
312	ENSAPLG00000028283	-1.55925	0.000255684	Down
313	ENSAPLG00000015102	-2.85611	2.16685e-20	Down
314	ENSAPLG00000013802	-3.3512	2.06422e-12	Down
315	ENSAPLG00000013009	-1.83008	2.55504e-13	Down
316	ENSAPLG00000028420	-1.76639	2.65664e-08	Down
317	ENSAPLG00000016383	-2.53066	4.94717e-37	Down
318	ENSAPLG00000009292	-1.7326	3.30336e-11	Down
319	ENSAPLG00000006391	-1.94655	6.2877e-22	Down
320	ENSAPLG00000001947	-1.72632	5.88978e-33	Down
321	ENSAPLG00000011764	-2.64889	1.42972e-23	Down
322	ENSAPLG00000014278	1.89865	3.28742e-20	Up
323	ENSAPLG00000010129	-1.89316	2.38379e-27	Down
324	ENSAPLG00000026074	1.96794	7.02254e-06	Up
325	ENSAPLG00000027655	1.67601	1.30109e-08	Up
326	ENSAPLG00000019832	2.59012	9.6819e-06	Up
327	ENSAPLG00000018903	-2.38198	1.91506e-07	Down
328	ENSAPLG00000005043	1.90139	2.47367e-09	Up
329	ENSAPLG00000008376	-1.5099	2.6202e-06	Down
330	ENSAPLG00000010817	-2.3855	6.48219e-09	Down
331	ENSAPLG00000016236	-2.23302	3.21609e-30	Down
332	ENSAPLG00000013256	-3.48841	3.28892e-32	Down
333	ENSAPLG00000012033	1.71053	2.07582e-06	Up
334	ENSAPLG00000019954	-1.65784	1.56855e-06	Down
335	ENSAPLG00000010609	-1.52186	1.02603e-08	Down
336	ENSAPLG00000027090	2.6425	7.25823e-08	Up
337	ENSAPLG00000005161	-2.47796	6.37027e-18	Down
338	ENSAPLG00000003586	-2.89001	7.98812e-56	Down
339	ENSAPLG00000011661	-5.68435	3.63102e-06	Down
340	ENSAPLG00000014916	-3.09767	5.75562e-39	Down
341	ENSAPLG00000021074	1.67511	3.24871e-23	Up
342	ENSAPLG00000008027	-2.9491	0.000207322	Down
343	ENSAPLG00000020022	1.52809	0.000464025	Up
344	ENSAPLG00000008033	-2.56109	6.03465e-21	Down
345	ENSAPLG00000020134	-1.60724	1.18238e-16	Down
346	ENSAPLG00000022812	-1.73894	1.03702e-17	Down
347	ENSAPLG00000006641	-2.91506	1.36598e-31	Down
348	ENSAPLG00000013568	1.82415	0.000144193	Up
349	ENSAPLG00000003635	-2.02223	3.07811e-17	Down
350	ENSAPLG00000011236	-1.93886	5.74211e-06	Down
351	ENSAPLG00000027122	-1.54829	1.10175e-08	Down
352	ENSAPLG00000004075	2.18036	0.000249673	Up
353	ENSAPLG00000022803	2.68155	4.20729e-06	Up
354	ENSAPLG00000011966	-2.00162	1.17027e-14	Down
355	ENSAPLG00000028073	2.3018	5.09665e-19	Up
356	ENSAPLG00000030696	-4.43845	2.68293e-05	Down
357	ENSAPLG00000009909	-3.1256	1.52875e-26	Down
358	ENSAPLG00000003983	-2.34549	2.14823e-17	Down
359	ENSAPLG00000002695	-2.80543	1.57724e-48	Down
360	ENSAPLG00000014643	-2.00594	1.85891e-13	Down
361	ENSAPLG00000018345	2.10959	6.08378e-17	Up
362	ENSAPLG00000007509	-4.12093	1.4103e-08	Down
363	ENSAPLG00000012614	-2.47453	7.12841e-33	Down
364	ENSAPLG00000011146	7.71337	1.51447e-12	Up
365	ENSAPLG00000010940	-2.03715	6.64076e-13	Down
366	ENSAPLG00000000987	-2.89906	5.75689e-25	Down
367	ENSAPLG00000013228	-1.52754	1.06733e-05	Down
368	ENSAPLG00000027897	2.03934	4.53702e-11	Up
369	ENSAPLG00000028469	2.83545	2.13265e-05	Up
370	ENSAPLG00000016153	-1.70649	1.49252e-07	Down
371	ENSAPLG00000013127	1.85116	2.99267e-15	Up
372	ENSAPLG00000006051	2.16389	3.67504e-06	Up
373	ENSAPLG00000007144	1.79235	0.000470519	Up
374	ENSAPLG00000028854	-2.251	8.36748e-22	Down
375	ENSAPLG00000013003	-1.52041	1.03811e-10	Down
376	ENSAPLG00000002720	-2.79041	2.0211e-13	Down
377	ENSAPLG00000007185	-2.3656	5.20084e-14	Down
378	ENSAPLG00000028566	1.65915	0.000207855	Up
379	ENSAPLG00000009255	-2.70966	4.21342e-14	Down
380	ENSAPLG00000006240	-1.76478	2.72393e-23	Down
381	ENSAPLG00000022634	-3.287	2.08195e-18	Down
382	ENSAPLG00000010356	-4.68473	1.33687e-18	Down
383	ENSAPLG00000012425	-1.66658	1.50472e-24	Down
384	ENSAPLG00000006342	-2.82055	6.93211e-28	Down
385	ENSAPLG00000006528	-3.02797	2.82923e-19	Down
386	ENSAPLG00000016389	-1.86707	2.57011e-12	Down
387	ENSAPLG00000015565	-3.03234	1.99625e-24	Down
388	ENSAPLG00000015082	7.0194	2.53978e-06	Up
389	ENSAPLG00000006878	-1.54702	1.73882e-05	Down
390	ENSAPLG00000001549	-3.03498	1.90931e-20	Down
391	ENSAPLG00000011065	7.37699	1.81962e-11	Up
392	ENSAPLG00000012039	1.56299	1.48859e-22	Up
393	ENSAPLG00000028329	-1.70136	3.22025e-08	Down
394	ENSAPLG00000029553	1.96291	4.41843e-13	Up
395	ENSAPLG00000016821	4.76297	0.000372667	Up
396	ENSAPLG00000015254	-2.62788	1.59972e-20	Down
397	ENSAPLG00000003394	2.39755	1.21516e-07	Up
398	ENSAPLG00000013664	3.35965	0.000709775	Up
399	ENSAPLG00000013353	1.6727	6.55342e-05	Up
400	ENSAPLG00000019027	1.88462	3.12107e-09	Up
401	ENSAPLG00000005739	1.64394	1.92528e-07	Up
402	ENSAPLG00000014787	-1.81734	2.53494e-45	Down
403	ENSAPLG00000015576	-2.18544	5.61878e-06	Down
404	ENSAPLG00000016796	-3.72123	1.03186e-29	Down
405	ENSAPLG00000010349	-1.87572	4.39327e-13	Down
406	ENSAPLG00000021722	2.0326	6.57059e-08	Up
407	ENSAPLG00000023370	-3.08023	1.63137e-05	Down
408	ENSAPLG00000003489	-1.91898	2.39483e-11	Down
409	ENSAPLG00000021478	-2.10653	4.81613e-13	Down
410	ENSAPLG00000013315	-1.8172	3.94274e-09	Down
411	ENSAPLG00000021978	-4.17744	4.14586e-06	Down
412	ENSAPLG00000010064	-1.7621	1.05362e-05	Down
413	ENSAPLG00000015630	-2.93097	1.30488e-21	Down
414	ENSAPLG00000026121	-3.63212	3.6309e-07	Down
415	ENSAPLG00000000589	2.23008	1.21689e-09	Up
416	ENSAPLG00000012273	-1.82724	1.28619e-26	Down
417	ENSAPLG00000008749	-1.568	1.0551e-07	Down
418	ENSAPLG00000018317	-2.51008	1.5178e-15	Down
419	ENSAPLG00000003263	2.30761	0.000105089	Up
420	ENSAPLG00000013162	-2.23232	6.78944e-32	Down
421	ENSAPLG00000015862	1.59624	1.61375e-05	Up
422	ENSAPLG00000011153	-2.3937	1.95727e-27	Down
423	ENSAPLG00000011673	-2.26197	1.88619e-14	Down
424	ENSAPLG00000010288	-2.34009	0.000174858	Down
425	ENSAPLG00000007512	-2.47521	4.88213e-09	Down
426	ENSAPLG00000024734	-1.90522	7.41073e-40	Down
427	ENSAPLG00000010501	-1.99159	5.53253e-12	Down
428	ENSAPLG00000028504	-2.62945	2.99344e-29	Down
429	ENSAPLG00000011287	1.6046	7.21762e-19	Up
430	ENSAPLG00000007650	-4.5451	2.13261e-28	Down
431	ENSAPLG00000026319	3.22682	6.35223e-13	Up
432	ENSAPLG00000024320	-2.45902	8.45129e-14	Down
433	ENSAPLG00000014748	-2.28219	2.18412e-41	Down
434	ENSAPLG00000011326	-1.91115	6.57106e-05	Down
435	ENSAPLG00000019365	1.72038	1.25367e-27	Up
436	ENSAPLG00000013158	-5.11013	4.38894e-45	Down
437	ENSAPLG00000027453	2.40139	5.30169e-07	Up
438	ENSAPLG00000013459	-1.98047	5.34664e-12	Down
439	ENSAPLG00000014154	-2.92999	1.18233e-25	Down
440	ENSAPLG00000023060	2.76516	2.27757e-07	Up
441	ENSAPLG00000009723	-1.9193	3.92779e-18	Down
442	ENSAPLG00000016220	-6.77588	1.99612e-10	Down
443	ENSAPLG00000016548	-3.57223	5.3814e-31	Down
444	ENSAPLG00000009309	-1.92994	1.7949e-16	Down
445	ENSAPLG00000009278	-1.51355	1.24486e-10	Down
446	ENSAPLG00000030122	1.75279	5.03482e-12	Up
447	ENSAPLG00000004481	-1.54705	3.3047e-13	Down
448	ENSAPLG00000002015	-3.20239	2.91251e-05	Down
449	ENSAPLG00000010368	-1.69577	1.90553e-25	Down
450	ENSAPLG00000003422	-2.23668	1.18683e-09	Down
451	ENSAPLG00000015197	-2.90511	6.25808e-51	Down
452	ENSAPLG00000005846	-1.65377	2.5213e-05	Down
453	ENSAPLG00000016792	2.23882	3.88093e-18	Up
454	ENSAPLG00000017961	-3.05433	5.34054e-26	Down
455	ENSAPLG00000009206	-1.54658	1.34743e-26	Down
456	ENSAPLG00000004756	-1.80452	3.47737e-12	Down
457	ENSAPLG00000005794	1.75112	7.89529e-06	Up
458	ENSAPLG00000013016	-1.97309	6.54886e-21	Down
459	ENSAPLG00000007043	-2.33035	1.92709e-17	Down
460	ENSAPLG00000003339	-3.25698	1.54996e-44	Down
461	ENSAPLG00000016282	-3.8143	6.77498e-09	Down
462	ENSAPLG00000006347	-1.6233	2.90683e-05	Down
463	ENSAPLG00000004518	-3.23332	1.86761e-44	Down
464	ENSAPLG00000028423	2.93637	4.99087e-08	Up
465	ENSAPLG00000004425	2.05653	1.10464e-10	Up
466	ENSAPLG00000008836	-3.77988	6.54414e-39	Down
467	ENSAPLG00000028923	-2.72386	9.03275e-20	Down
468	ENSAPLG00000013602	1.60727	2.77242e-08	Up
469	ENSAPLG00000025180	2.09318	4.2006e-18	Up
470	ENSAPLG00000024227	1.50563	0.000615178	Up
471	ENSAPLG00000016072	-2.12021	1.49213e-39	Down
472	ENSAPLG00000008976	-4.15723	1.0541e-94	Down
473	ENSAPLG00000021659	-2.48949	2.13617e-25	Down
474	ENSAPLG00000006552	-2.30592	5.91876e-22	Down
475	ENSAPLG00000007762	-1.59823	3.24411e-22	Down
476	ENSAPLG00000001183	-3.7716	5.26352e-15	Down
477	ENSAPLG00000008768	-2.17134	2.43609e-14	Down
478	ENSAPLG00000006568	-3.29618	2.16504e-43	Down
479	ENSAPLG00000029096	-2.79576	6.19062e-11	Down
480	ENSAPLG00000022349	2.77367	0.000742369	Up
481	ENSAPLG00000023197	-2.0218	3.59804e-06	Down
482	ENSAPLG00000011322	-2.15402	2.86451e-22	Down
483	ENSAPLG00000002038	-1.68594	7.09056e-11	Down
484	ENSAPLG00000007924	-2.55125	2.49228e-32	Down
485	ENSAPLG00000009934	-3.6527	2.20262e-36	Down
486	ENSAPLG00000028876	-3.84572	2.618e-12	Down
487	ENSAPLG00000013613	-3.15488	6.22713e-22	Down
488	ENSAPLG00000023092	-2.41444	8.5452e-06	Down
489	ENSAPLG00000022742	-1.65137	0.000269623	Down
490	ENSAPLG00000011786	-3.08528	1.76483e-63	Down
491	ENSAPLG00000025882	-1.66591	7.16402e-12	Down
492	ENSAPLG00000020878	2.67306	0.000558051	Up
493	ENSAPLG00000013636	-2.20126	6.03013e-29	Down
494	ENSAPLG00000014008	1.54017	3.04596e-05	Up
495	ENSAPLG00000014077	-2.14957	3.7714e-30	Down
496	ENSAPLG00000020084	-1.81304	4.16167e-07	Down
497	ENSAPLG00000010626	-2.08027	8.4326e-15	Down
498	ENSAPLG00000010985	-1.76689	8.30863e-11	Down
499	ENSAPLG00000011895	-2.0364	1.20375e-05	Down
500	ENSAPLG00000008249	1.51816	1.96916e-06	Up
501	ENSAPLG00000012773	2.3029	3.01804e-07	Up
502	ENSAPLG00000018191	-3.1312	1.95054e-13	Down
503	ENSAPLG00000013261	-2.19927	4.98147e-16	Down
504	ENSAPLG00000009621	4.73537	3.35252e-43	Up
505	ENSAPLG00000001151	-5.32979	3.52494e-06	Down
506	ENSAPLG00000005073	-2.87656	1.09501e-41	Down
507	ENSAPLG00000009514	-2.14711	8.52721e-13	Down
508	ENSAPLG00000004718	4.80984	4.04753e-09	Up
509	ENSAPLG00000027094	2.0181	4.92697e-16	Up
510	ENSAPLG00000014248	-1.87807	8.36405e-16	Down
511	ENSAPLG00000002586	-2.32129	0.00024739	Down
512	ENSAPLG00000007914	2.37618	7.63065e-07	Up
513	ENSAPLG00000010921	-1.85993	1.13718e-15	Down
514	ENSAPLG00000011210	-2.41037	8.20352e-08	Down
515	ENSAPLG00000021371	2.57773	3.00217e-05	Up
516	ENSAPLG00000027740	-1.68571	1.1649e-06	Down
517	ENSAPLG00000007876	-1.91336	4.81901e-19	Down
518	ENSAPLG00000017328	2.34316	6.44623e-25	Up
519	ENSAPLG00000013521	1.85067	0.00054932	Up
520	ENSAPLG00000007044	-1.85494	1.66961e-16	Down
521	ENSAPLG00000010894	-2.08707	2.09013e-11	Down
522	ENSAPLG00000007382	2.02808	4.19026e-06	Up
523	ENSAPLG00000016297	-1.6564	2.55225e-18	Down
524	ENSAPLG00000017349	-1.72146	4.86985e-07	Down
525	ENSAPLG00000018529	-1.71318	2.04716e-12	Down
526	ENSAPLG00000006669	-2.01407	5.78291e-10	Down
527	ENSAPLG00000028424	1.68265	4.77846e-11	Up
528	ENSAPLG00000007085	-2.10468	2.29309e-06	Down
529	ENSAPLG00000005336	-1.59934	5.06278e-17	Down
530	ENSAPLG00000014286	-4.62724	0.000968253	Down
531	ENSAPLG00000013882	-1.79156	2.12237e-09	Down
532	ENSAPLG00000009755	-1.63065	1.59099e-17	Down
533	ENSAPLG00000026589	3.97246	6.47271e-07	Up
534	ENSAPLG00000004205	-2.17264	1.63836e-13	Down
535	ENSAPLG00000015182	-2.6028	1.21757e-32	Down
536	ENSAPLG00000015538	1.56474	0.000367133	Up
537	ENSAPLG00000018879	-2.27438	2.32023e-18	Down
538	ENSAPLG00000020864	1.82082	0.000414307	Up
539	ENSAPLG00000018586	-1.81006	1.36665e-09	Down
540	ENSAPLG00000019315	1.93339	9.1953e-17	Up
541	ENSAPLG00000025623	-2.00883	0.00037442	Down
542	ENSAPLG00000008552	-2.3886	7.435e-40	Down
543	ENSAPLG00000009031	-1.93746	3.22138e-13	Down
544	ENSAPLG00000011900	1.86971	1.01744e-05	Up
545	ENSAPLG00000010106	-1.8257	1.96916e-06	Down
546	ENSAPLG00000003255	1.57476	1.09997e-05	Up
547	ENSAPLG00000006814	-1.79055	1.13775e-06	Down
548	ENSAPLG00000004051	-2.42404	7.54599e-17	Down
549	ENSAPLG00000004084	2.60391	3.98845e-16	Up
550	ENSAPLG00000025869	1.6419	1.95145e-29	Up
551	ENSAPLG00000023553	-1.50562	0.000161079	Down
552	ENSAPLG00000004240	-2.8807	1.78559e-44	Down
553	ENSAPLG00000030431	-2.06964	6.31625e-09	Down
554	ENSAPLG00000004342	-2.30452	1.22175e-17	Down
555	ENSAPLG00000014287	-1.64042	2.67268e-14	Down
556	ENSAPLG00000017911	-1.73585	0.000132847	Down
557	ENSAPLG00000006687	-1.54406	1.9811e-05	Down
558	ENSAPLG00000007360	-1.7062	1.78352e-07	Down
559	ENSAPLG00000030270	1.50449	0.000774738	Up
560	ENSAPLG00000025244	-2.75078	1.21857e-14	Down
561	ENSAPLG00000001832	-2.841	2.06571e-32	Down
562	ENSAPLG00000003088	-2.06219	5.98428e-28	Down
563	ENSAPLG00000025579	-2.789	1.02443e-06	Down
564	ENSAPLG00000013632	-1.64893	1.6765e-24	Down
565	ENSAPLG00000003524	-1.6215	1.65735e-07	Down
566	ENSAPLG00000024396	-1.82701	0.000793919	Down
567	ENSAPLG00000025795	1.62814	3.08824e-05	Up
568	ENSAPLG00000024891	-2.56815	9.91144e-28	Down
569	ENSAPLG00000005583	1.58324	4.50064e-10	Up
570	ENSAPLG00000004505	-4.8585	8.02759e-12	Down
571	ENSAPLG00000013075	-3.10915	9.62463e-38	Down
572	ENSAPLG00000026432	-2.31551	2.18651e-15	Down
573	ENSAPLG00000008045	-2.13559	4.20767e-29	Down
574	ENSAPLG00000004991	-1.84289	1.60135e-05	Down
575	ENSAPLG00000011409	-1.9297	9.55116e-05	Down
576	ENSAPLG00000010063	-2.49129	7.9668e-14	Down
577	ENSAPLG00000012915	-2.74117	1.20364e-13	Down
578	ENSAPLG00000027039	2.91181	5.22413e-11	Up
579	ENSAPLG00000012692	1.57259	0.00061022	Up
580	ENSAPLG00000019166	1.55094	8.93994e-08	Up
581	ENSAPLG00000011125	1.71	0.000462101	Up
582	ENSAPLG00000026698	-2.42417	4.2027e-05	Down
583	ENSAPLG00000007872	-2.48971	1.32096e-14	Down
584	ENSAPLG00000010155	-1.64691	0.000516481	Down
585	ENSAPLG00000005332	-2.35744	7.55065e-18	Down
586	ENSAPLG00000014081	-3.31828	2.19088e-47	Down
587	ENSAPLG00000009404	-1.9633	9.86908e-16	Down
588	ENSAPLG00000024517	-2.07622	7.9381e-17	Down
589	ENSAPLG00000004491	1.78786	0.00084845	Up
590	ENSAPLG00000003393	-1.79125	9.59695e-07	Down
591	ENSAPLG00000014792	-1.78866	1.02094e-12	Down
592	ENSAPLG00000020228	-2.45989	7.5728e-07	Down
593	ENSAPLG00000013080	-1.86908	1.17146e-09	Down
594	ENSAPLG00000009967	-2.41025	1.2736e-32	Down
595	ENSAPLG00000013887	-2.72561	7.673e-19	Down
596	ENSAPLG00000009236	-1.66214	8.16343e-09	Down
597	ENSAPLG00000004813	2.11264	2.22459e-12	Up
598	ENSAPLG00000010231	-3.12996	2.05058e-110	Down
599	ENSAPLG00000013998	-1.68031	2.50865e-17	Down
600	ENSAPLG00000006757	-1.84829	1.20381e-26	Down
601	ENSAPLG00000012301	-2.55042	1.54501e-25	Down
602	ENSAPLG00000005152	-2.0995	5.36924e-46	Down
603	ENSAPLG00000019447	-2.44785	2.22987e-09	Down
604	ENSAPLG00000015834	-1.83906	8.44139e-09	Down
605	ENSAPLG00000016390	-1.83255	1.36007e-16	Down
606	ENSAPLG00000012735	-2.8728	3.9087e-27	Down
607	ENSAPLG00000005751	-1.55532	0.000959637	Down
608	ENSAPLG00000004256	-2.91085	7.79054e-43	Down
609	ENSAPLG00000013325	-1.60525	1.6038e-10	Down
610	ENSAPLG00000030886	-2.46904	2.08565e-06	Down
611	ENSAPLG00000009383	-2.50558	9.25401e-64	Down
612	ENSAPLG00000015311	-2.99516	3.7193e-28	Down
613	ENSAPLG00000021289	-2.60413	1.18633e-34	Down
614	ENSAPLG00000001882	2.64196	4.09953e-09	Up
615	ENSAPLG00000015798	-3.52006	1.19771e-79	Down
616	ENSAPLG00000026156	-2.14386	2.5929e-06	Down
617	ENSAPLG00000004761	-1.88528	4.14896e-41	Down
618	ENSAPLG00000022715	1.61255	4.30859e-07	Up
619	ENSAPLG00000008744	-1.66708	8.23168e-06	Down
620	ENSAPLG00000023247	1.94705	7.56931e-09	Up
621	ENSAPLG00000013477	-1.74693	6.58815e-08	Down
622	ENSAPLG00000011001	-3.05688	4.05336e-39	Down
623	ENSAPLG00000003945	1.55556	1.64958e-19	Up
624	ENSAPLG00000000584	-2.39056	4.2636e-09	Down
625	ENSAPLG00000015288	-2.12614	2.30915e-30	Down
626	ENSAPLG00000003760	-2.8037	0.000505584	Down
627	ENSAPLG00000018339	-3.31726	1.28336e-13	Down
628	ENSAPLG00000006062	-2.0712	1.60361e-14	Down
629	ENSAPLG00000007073	-3.25645	4.06743e-30	Down
630	ENSAPLG00000005526	-3.13544	2.32876e-32	Down
631	ENSAPLG00000006544	-5.09221	1.05385e-13	Down
632	ENSAPLG00000009065	-1.75857	3.76675e-15	Down
633	ENSAPLG00000008988	-1.50937	9.49124e-08	Down
634	ENSAPLG00000014621	-2.85224	1.74185e-45	Down
635	ENSAPLG00000011856	-3.20196	1.59664e-37	Down
636	ENSAPLG00000005267	1.76435	8.73979e-07	Up
637	ENSAPLG00000025965	2.79746	2.86617e-14	Up
638	ENSAPLG00000003748	-2.94754	4.57806e-40	Down
639	ENSAPLG00000007336	-1.86008	6.16848e-16	Down
640	ENSAPLG00000007314	-2.53965	4.38647e-08	Down
641	ENSAPLG00000003400	2.11393	8.57424e-25	Up
642	ENSAPLG00000030977	-2.22158	4.40647e-05	Down
643	ENSAPLG00000028135	-1.90081	7.80205e-08	Down
644	ENSAPLG00000007482	-3.10638	9.13901e-52	Down
645	ENSAPLG00000016213	-1.56959	0.000184452	Down
646	ENSAPLG00000001544	1.75208	1.75771e-05	Up
647	ENSAPLG00000014031	4.89513	0.000150375	Up
648	ENSAPLG00000014724	-1.85186	2.50018e-10	Down
649	ENSAPLG00000023798	-1.97071	4.08185e-09	Down
650	ENSAPLG00000013235	-3.9218	4.2473e-85	Down
651	ENSAPLG00000013814	-1.92389	1.82247e-16	Down
652	ENSAPLG00000021149	-2.64618	7.34143e-15	Down
653	ENSAPLG00000016042	-2.2449	1.58508e-07	Down
654	ENSAPLG00000014433	-2.25149	3.76558e-12	Down
655	ENSAPLG00000019252	-2.35102	5.50128e-10	Down
656	ENSAPLG00000019051	-1.72881	2.18407e-05	Down
657	ENSAPLG00000009153	-2.25048	2.91996e-23	Down
658	ENSAPLG00000009569	-2.03105	1.71184e-27	Down
659	ENSAPLG00000009885	-2.20994	1.71762e-22	Down
660	ENSAPLG00000012295	-2.33393	7.55065e-18	Down
661	ENSAPLG00000010577	-2.07245	1.16046e-26	Down
662	ENSAPLG00000015123	-2.03588	6.45867e-12	Down
663	ENSAPLG00000007676	-2.16806	2.05769e-08	Down
664	ENSAPLG00000023064	-3.54011	1.33313e-26	Down
665	ENSAPLG00000014394	3.43803	3.66569e-17	Up
666	ENSAPLG00000021156	-1.58643	1.17199e-25	Down
667	ENSAPLG00000005204	-2.51496	2.03495e-05	Down
668	ENSAPLG00000004099	-2.59403	4.47474e-13	Down
669	ENSAPLG00000006431	-2.49711	1.98423e-06	Down
670	ENSAPLG00000007337	-3.51208	2.53929e-07	Down
671	ENSAPLG00000006103	2.18439	3.94271e-05	Up
672	ENSAPLG00000012447	-2.69206	1.43365e-35	Down
673	ENSAPLG00000008167	-2.28172	8.66307e-15	Down
674	ENSAPLG00000013151	-2.5552	1.00618e-21	Down
675	ENSAPLG00000030814	-1.60453	1.5939e-05	Down
676	ENSAPLG00000016131	2.44098	3.65848e-05	Up
677	ENSAPLG00000010418	-1.92042	2.55476e-08	Down
678	ENSAPLG00000014098	-3.83485	1.19442e-28	Down
679	ENSAPLG00000003909	-3.04976	1.26617e-38	Down
680	ENSAPLG00000001579	-3.29129	2.57742e-38	Down
681	ENSAPLG00000012158	-1.61686	0.000280432	Down
682	ENSAPLG00000023588	2.12829	1.55364e-09	Up
683	ENSAPLG00000011393	-4.15819	9.16586e-82	Down
684	ENSAPLG00000023305	5.33766	8.60123e-06	Up
685	ENSAPLG00000020897	2.97656	1.16789e-05	Up
686	ENSAPLG00000010935	2.15327	3.82759e-06	Up
687	ENSAPLG00000027829	2.64101	1.10932e-14	Up
688	ENSAPLG00000008819	-2.65715	7.60028e-11	Down
689	ENSAPLG00000012162	-2.18526	2.27273e-13	Down
690	ENSAPLG00000027116	2.85124	3.69673e-14	Up
691	ENSAPLG00000020017	-1.53504	0.000237077	Down
692	ENSAPLG00000013981	-1.71814	5.0572e-05	Down
693	ENSAPLG00000003769	-1.66516	2.17148e-09	Down
694	ENSAPLG00000018489	1.59663	1.4624e-06	Up
695	ENSAPLG00000004175	1.88474	8.70317e-05	Up
696	ENSAPLG00000027325	-3.59133	4.56864e-07	Down
697	ENSAPLG00000005872	-2.19763	1.63225e-10	Down
698	ENSAPLG00000008099	-2.81077	2.47531e-69	Down
699	ENSAPLG00000006632	-3.68293	1.03628e-42	Down
700	ENSAPLG00000004770	-1.71677	1.31223e-09	Down
701	ENSAPLG00000016198	-2.27996	5.12608e-17	Down
702	ENSAPLG00000029701	-1.58139	1.08879e-05	Down
703	ENSAPLG00000017129	-3.70674	9.30245e-16	Down
704	ENSAPLG00000003091	-2.17171	7.58852e-11	Down
705	ENSAPLG00000012211	2.24451	3.3935e-10	Up
706	ENSAPLG00000001860	-1.78784	5.84568e-25	Down
707	ENSAPLG00000006998	-3.45212	1.70787e-14	Down
708	ENSAPLG00000023559	2.58654	4.94361e-16	Up
709	ENSAPLG00000010197	1.89428	3.81885e-06	Up
710	ENSAPLG00000015132	-2.51551	1.59231e-25	Down
711	ENSAPLG00000028638	-3.35324	7.63612e-08	Down
712	ENSAPLG00000014661	-3.3287	2.23973e-20	Down
713	ENSAPLG00000013749	-2.85206	2.64623e-38	Down
714	ENSAPLG00000014159	3.47465	1.01561e-34	Up
715	ENSAPLG00000016416	-2.25497	3.73093e-11	Down
716	ENSAPLG00000013454	-1.61513	1.99793e-20	Down
717	ENSAPLG00000008607	-2.64562	2.0389e-23	Down
718	ENSAPLG00000010196	-4.33318	1.09715e-63	Down
719	ENSAPLG00000009282	-2.39971	4.36387e-38	Down
720	ENSAPLG00000004988	-4.24394	1.85075e-278	Down
721	ENSAPLG00000014707	1.69184	2.23973e-20	Up
722	ENSAPLG00000019257	2.58031	1.56635e-08	Up
723	ENSAPLG00000025273	2.05541	0.000475737	Up
724	ENSAPLG00000006190	-1.57461	2.60848e-08	Down
725	ENSAPLG00000016417	-2.50625	2.54841e-26	Down
726	ENSAPLG00000010086	-1.77586	1.62913e-15	Down
727	ENSAPLG00000002101	-4.24825	2.64015e-36	Down
728	ENSAPLG00000008901	-1.55761	1.50788e-06	Down
729	ENSAPLG00000004016	-1.64215	2.38884e-10	Down
730	ENSAPLG00000012127	-2.46274	2.59436e-29	Down
731	ENSAPLG00000018933	-2.92996	6.61668e-21	Down
732	ENSAPLG00000017816	1.73429	2.47817e-07	Up
733	ENSAPLG00000015242	1.56677	2.12701e-09	Up
734	ENSAPLG00000014237	1.87596	1.49883e-06	Up
735	ENSAPLG00000015912	-2.55915	1.27574e-07	Down
736	ENSAPLG00000017951	5.10206	2.46475e-06	Up
737	ENSAPLG00000007774	-2.39343	1.26496e-15	Down
738	ENSAPLG00000013920	-2.01795	1.94132e-11	Down
739	ENSAPLG00000012646	-1.66915	1.52997e-06	Down
740	ENSAPLG00000016542	-2.17161	2.96606e-10	Down
741	ENSAPLG00000014921	-2.66605	5.7978e-25	Down
742	ENSAPLG00000000692	-1.81961	8.61302e-14	Down
743	ENSAPLG00000010077	-3.36962	1.3519e-62	Down
744	ENSAPLG00000003949	-1.50732	5.07374e-07	Down
745	ENSAPLG00000003772	1.66564	0.000290046	Up
746	ENSAPLG00000023856	-1.72614	2.14131e-08	Down
747	ENSAPLG00000000915	1.52545	1.73181e-29	Up
748	ENSAPLG00000005058	-1.7308	3.65019e-19	Down
749	ENSAPLG00000004599	-1.52532	2.95643e-05	Down
750	ENSAPLG00000011007	1.53253	8.76385e-08	Up
751	ENSAPLG00000022191	-1.81055	1.19841e-16	Down
752	ENSAPLG00000023213	2.26432	1.72737e-09	Up
753	ENSAPLG00000014485	-2.36949	1.08241e-23	Down
754	ENSAPLG00000014014	-2.09479	1.36732e-14	Down
755	ENSAPLG00000027865	1.7383	7.1932e-06	Up
756	ENSAPLG00000006204	1.52027	6.3727e-08	Up
757	ENSAPLG00000024692	2.63566	3.18083e-07	Up
758	ENSAPLG00000029933	1.96755	5.39496e-13	Up
759	ENSAPLG00000013149	-3.18411	1.44993e-46	Down
760	ENSAPLG00000010326	1.98309	1.56125e-08	Up
761	ENSAPLG00000019209	2.19166	0.00027167	Up
762	ENSAPLG00000020906	3.07726	1.35395e-14	Up
763	ENSAPLG00000003395	-2.03127	3.10808e-14	Down
764	ENSAPLG00000004185	-3.58186	2.88433e-12	Down
765	ENSAPLG00000003781	-2.40941	4.4119e-23	Down
766	ENSAPLG00000003019	-3.71584	4.45967e-31	Down
767	ENSAPLG00000013971	4.0856	0.000523157	Up
768	ENSAPLG00000005033	-2.03639	1.55068e-10	Down
769	ENSAPLG00000013793	-2.52891	7.38962e-13	Down
770	ENSAPLG00000004406	1.57579	2.2785e-12	Up
771	ENSAPLG00000015224	1.50913	8.91879e-05	Up
772	ENSAPLG00000013831	2.0924	7.52402e-10	Up
773	ENSAPLG00000013323	-2.42497	1.34104e-30	Down
774	ENSAPLG00000021669	1.59359	5.024e-07	Up
775	ENSAPLG00000028346	-1.65052	1.94356e-05	Down
776	ENSAPLG00000018622	1.5803	7.64427e-05	Up
777	ENSAPLG00000003456	-2.07734	5.63572e-14	Down
778	ENSAPLG00000004407	-4.13393	1.5805e-72	Down
779	ENSAPLG00000006382	-3.8019	1.71306e-70	Down
780	ENSAPLG00000030482	-2.41371	4.87471e-16	Down
781	ENSAPLG00000009119	1.67378	2.69154e-08	Up
782	ENSAPLG00000012688	-2.49163	5.22808e-30	Down
783	ENSAPLG00000024864	2.79923	0.000435883	Up
784	ENSAPLG00000026682	-2.06552	2.72853e-08	Down
785	ENSAPLG00000008758	-2.78544	1.49153e-62	Down
786	ENSAPLG00000011328	-1.82497	4.56217e-15	Down
787	ENSAPLG00000021837	2.03037	0.000772673	Up
788	ENSAPLG00000009827	-1.50394	6.73759e-11	Down
789	ENSAPLG00000001914	4.37168	7.07951e-26	Up
790	ENSAPLG00000015050	-2.79739	1.27574e-07	Down
791	ENSAPLG00000030969	-3.29427	7.13833e-68	Down
792	ENSAPLG00000002944	1.75973	9.87739e-16	Up
793	ENSAPLG00000027386	1.78617	2.15722e-06	Up
794	ENSAPLG00000003238	-1.52868	1.26996e-05	Down
795	ENSAPLG00000031090	2.68352	2.91251e-05	Up
796	ENSAPLG00000012767	-2.7556	1.73215e-14	Down
797	ENSAPLG00000012512	-2.26864	4.37007e-30	Down
798	ENSAPLG00000013363	-1.63206	2.1711e-16	Down
799	ENSAPLG00000001227	-3.15944	0.000583346	Down
800	ENSAPLG00000003940	-3.18385	2.42838e-11	Down
801	ENSAPLG00000018830	4.3623	1.85591e-08	Up
802	ENSAPLG00000020310	2.54411	3.09259e-12	Up
803	ENSAPLG00000004179	-2.52518	8.5128e-11	Down
804	ENSAPLG00000013460	-3.2785	6.00204e-30	Down
805	ENSAPLG00000015513	-3.08638	1.43138e-39	Down
806	ENSAPLG00000023840	-2.50079	1.79118e-09	Down
807	ENSAPLG00000014318	-3.54705	7.33393e-41	Down
808	ENSAPLG00000020203	-3.13698	8.73193e-67	Down
809	ENSAPLG00000026757	2.34374	1.7289e-06	Up
810	ENSAPLG00000007687	-1.53963	4.38672e-10	Down
811	ENSAPLG00000009208	-2.48502	5.76227e-49	Down
812	ENSAPLG00000004758	-2.44893	2.19263e-30	Down
813	ENSAPLG00000030898	3.87653	2.21616e-23	Up
814	ENSAPLG00000011352	-3.35752	1.21042e-73	Down
815	ENSAPLG00000025960	-1.8439	5.02599e-06	Down
816	ENSAPLG00000015555	-1.60208	1.2435e-16	Down
817	ENSAPLG00000017771	-1.85165	5.74414e-11	Down
818	ENSAPLG00000012815	-1.86199	4.83582e-13	Down
819	ENSAPLG00000011547	-3.77193	1.95176e-27	Down
820	ENSAPLG00000010304	-1.72671	4.29999e-18	Down
821	ENSAPLG00000027360	1.68557	1.76151e-06	Up
822	ENSAPLG00000007972	2.03699	2.68781e-08	Up
823	ENSAPLG00000011163	-1.5962	1.98112e-09	Down
824	ENSAPLG00000009753	-1.60271	1.48245e-08	Down
825	ENSAPLG00000023088	-1.77184	4.1087e-06	Down
826	ENSAPLG00000004396	-1.66708	6.57169e-20	Down
827	ENSAPLG00000014701	-1.68421	5.64149e-35	Down
828	ENSAPLG00000011943	-2.19701	7.82527e-09	Down
829	ENSAPLG00000019410	-2.69558	0.000214656	Down
830	ENSAPLG00000009197	-2.07562	1.19996e-06	Down
831	ENSAPLG00000013105	-1.53027	5.86506e-24	Down
832	ENSAPLG00000016340	-3.14314	2.68535e-29	Down
833	ENSAPLG00000012407	-2.84842	5.77214e-27	Down
834	ENSAPLG00000012722	-3.43262	5.3848e-24	Down
835	ENSAPLG00000010439	-2.62996	0.000627803	Down
836	ENSAPLG00000013035	-1.79996	2.48985e-06	Down
837	ENSAPLG00000026535	-1.95397	6.0109e-31	Down
838	ENSAPLG00000005004	-1.57264	6.68665e-22	Down
839	ENSAPLG00000005134	-5.94181	3.75674e-67	Down
840	ENSAPLG00000021039	-3.02051	3.03845e-11	Down
841	ENSAPLG00000002485	1.69129	2.19818e-08	Up
842	ENSAPLG00000027932	1.73606	0.00082482	Up
843	ENSAPLG00000003097	-1.76254	4.63859e-20	Down
844	ENSAPLG00000012780	-1.61518	3.67206e-11	Down
845	ENSAPLG00000010483	-2.40792	4.34701e-35	Down
846	ENSAPLG00000030332	6.40507	6.1673e-06	Up
847	ENSAPLG00000021279	1.54299	1.11148e-05	Up
848	ENSAPLG00000003603	-1.63774	5.31223e-12	Down
849	ENSAPLG00000030369	2.52591	0.000130987	Up
850	ENSAPLG00000020378	-4.75915	2.34993e-21	Down
851	ENSAPLG00000021544	2.01463	4.37399e-07	Up
852	ENSAPLG00000001969	-1.68526	6.49546e-05	Down
853	ENSAPLG00000015649	1.59832	7.12525e-07	Up
854	ENSAPLG00000013937	-1.68166	4.93906e-05	Down
855	ENSAPLG00000015165	-2.3777	3.18029e-38	Down
856	ENSAPLG00000013266	-1.7622	4.51975e-12	Down
857	ENSAPLG00000013808	-1.77159	9.09653e-25	Down
858	ENSAPLG00000004500	-2.77246	6.59155e-13	Down
859	ENSAPLG00000008859	-1.83019	7.95192e-18	Down
860	ENSAPLG00000000606	-2.29504	1.02221e-13	Down
861	ENSAPLG00000028947	-1.51645	7.37919e-07	Down
862	ENSAPLG00000007058	2.75702	1.14855e-18	Up
863	ENSAPLG00000013936	-1.91581	3.11749e-22	Down
864	ENSAPLG00000009633	-1.57381	9.16332e-11	Down
865	ENSAPLG00000001420	1.79509	6.28143e-19	Up
866	ENSAPLG00000031045	-1.84756	4.33393e-35	Down
867	ENSAPLG00000003328	-2.09956	4.29999e-18	Down
868	ENSAPLG00000012910	-2.53655	4.17405e-15	Down
869	ENSAPLG00000011120	3.05732	1.92094e-13	Up
870	ENSAPLG00000010685	-2.07614	8.53512e-23	Down
871	ENSAPLG00000004028	-1.95639	3.76007e-10	Down
872	ENSAPLG00000007376	-3.33471	5.15231e-16	Down
873	ENSAPLG00000011956	-7.24879	7.03428e-25	Down
874	ENSAPLG00000022467	3.10023	4.86205e-18	Up
875	ENSAPLG00000005976	-2.72595	1.92222e-28	Down
876	ENSAPLG00000016899	2.24633	1.58444e-07	Up
877	ENSAPLG00000012355	-1.64023	6.80015e-09	Down
878	ENSAPLG00000004419	-3.44661	3.98071e-26	Down
879	ENSAPLG00000004293	2.41408	2.21966e-33	Up
880	ENSAPLG00000005814	1.99952	8.56688e-05	Up
881	ENSAPLG00000006676	-2.36879	1.39554e-25	Down
882	ENSAPLG00000005235	2.03344	2.71933e-14	Up
883	ENSAPLG00000002753	-3.577	2.35883e-49	Down
884	ENSAPLG00000018683	-1.52147	3.38746e-09	Down
885	ENSAPLG00000007027	-2.49193	2.90712e-46	Down
886	ENSAPLG00000009037	-2.40944	5.35379e-11	Down
887	ENSAPLG00000004801	-2.95543	1.00606e-15	Down
888	ENSAPLG00000023760	2.00104	1.71641e-07	Up
889	ENSAPLG00000006337	-3.82465	6.95648e-86	Down
890	ENSAPLG00000003259	-2.17951	1.07224e-16	Down
891	ENSAPLG00000006239	-1.55562	6.39879e-11	Down
892	ENSAPLG00000008910	-3.00036	2.34085e-41	Down
893	ENSAPLG00000018208	3.01355	6.45852e-09	Up
894	ENSAPLG00000004378	-1.86751	1.03414e-05	Down
895	ENSAPLG00000010031	4.72878	6.91398e-11	Up
896	ENSAPLG00000003356	-1.91862	2.30813e-13	Down
897	ENSAPLG00000009747	-1.86118	3.285e-36	Down
898	ENSAPLG00000021743	-1.92003	3.32068e-26	Down
899	ENSAPLG00000028988	1.6858	0.000151679	Up
900	ENSAPLG00000001471	-1.51854	6.4767e-06	Down
901	ENSAPLG00000012730	-1.87035	5.53039e-22	Down
902	ENSAPLG00000019095	4.10206	1.96759e-08	Up
903	ENSAPLG00000023748	2.16127	0.000695965	Up
904	ENSAPLG00000013320	-2.02336	2.11532e-21	Down
905	ENSAPLG00000001982	-1.86889	5.51791e-12	Down
906	ENSAPLG00000003123	-1.90694	8.28005e-11	Down
907	ENSAPLG00000000892	-2.08072	6.68821e-39	Down
908	ENSAPLG00000004910	-1.67933	5.92578e-09	Down
909	ENSAPLG00000002071	-3.51335	2.03293e-54	Down
910	ENSAPLG00000030872	-2.7949	1.45539e-22	Down
911	ENSAPLG00000026116	2.21052	0.000113362	Up
912	ENSAPLG00000018827	-2.09154	6.02198e-05	Down
913	ENSAPLG00000013360	1.9344	7.92286e-18	Up
914	ENSAPLG00000014738	-3.12688	5.40607e-27	Down
915	ENSAPLG00000008057	-1.68537	6.34729e-22	Down
916	ENSAPLG00000030348	2.09432	0.000669347	Up
917	ENSAPLG00000000613	-2.26042	7.67617e-12	Down
918	ENSAPLG00000023782	-1.69656	3.03157e-06	Down
919	ENSAPLG00000000946	-1.62748	2.93764e-15	Down
920	ENSAPLG00000005273	-3.7656	5.54043e-53	Down
921	ENSAPLG00000026354	-2.62513	1.49403e-06	Down
922	ENSAPLG00000020005	-2.73907	3.10223e-26	Down
923	ENSAPLG00000005981	-1.70966	1.41074e-06	Down
924	ENSAPLG00000001960	-1.85529	3.68463e-09	Down
925	ENSAPLG00000002862	-5.07346	1.92477e-111	Down
926	ENSAPLG00000030262	-1.90375	6.34779e-13	Down
927	ENSAPLG00000008307	-2.49155	4.19553e-15	Down
928	ENSAPLG00000014935	-4.7949	2.47411e-39	Down
929	ENSAPLG00000015510	-3.46371	1.0187e-38	Down
930	ENSAPLG00000009155	-1.64145	1.1671e-06	Down
931	ENSAPLG00000013698	-1.5277	3.56031e-33	Down
932	ENSAPLG00000017417	3.29468	8.96352e-06	Up
933	ENSAPLG00000007886	-2.0121	2.31016e-16	Down
934	ENSAPLG00000017059	-3.52126	5.9319e-07	Down
935	ENSAPLG00000015493	-3.66887	1.69466e-67	Down
936	ENSAPLG00000030289	-2.58379	1.6048e-27	Down
937	ENSAPLG00000013233	-2.52959	1.05505e-27	Down
938	ENSAPLG00000003588	-2.48659	4.74534e-18	Down
939	ENSAPLG00000019397	1.74509	1.37414e-08	Up
940	ENSAPLG00000013329	-2.62899	1.69739e-27	Down
941	ENSAPLG00000010339	-2.10057	7.18483e-05	Down
942	ENSAPLG00000013386	-3.58025	1.97874e-08	Down
943	ENSAPLG00000015674	-1.62162	1.5791e-12	Down
944	ENSAPLG00000007795	-2.45134	1.12344e-14	Down
945	ENSAPLG00000002826	-3.47722	1.57289e-68	Down
946	ENSAPLG00000004200	-2.55883	2.02707e-06	Down
947	ENSAPLG00000000016	2.03714	0.000227617	Up
948	ENSAPLG00000012378	-1.86784	1.843e-11	Down
949	ENSAPLG00000015091	-1.95378	2.0622e-06	Down
950	ENSAPLG00000012209	-3.62456	2.63653e-73	Down
951	ENSAPLG00000006960	-1.97356	2.17163e-11	Down
952	ENSAPLG00000001681	-1.6417	6.23849e-12	Down
953	ENSAPLG00000009113	-2.20751	3.57723e-23	Down
954	ENSAPLG00000022873	2.92503	0.000145711	Up
955	ENSAPLG00000023668	1.74428	3.21174e-05	Up
956	ENSAPLG00000030227	-2.82353	4.80339e-20	Down
957	ENSAPLG00000003041	-2.56706	4.60529e-07	Down
958	ENSAPLG00000007022	-1.61642	2.0165e-11	Down
959	ENSAPLG00000013712	-2.60179	8.1116e-19	Down
960	ENSAPLG00000006035	3.21643	0.000471081	Up
961	ENSAPLG00000008584	2.54775	2.72958e-07	Up
962	ENSAPLG00000006168	-3.04664	6.83696e-43	Down
963	ENSAPLG00000010967	-1.67133	1.62798e-09	Down
964	ENSAPLG00000012306	-3.93892	1.04566e-13	Down
965	ENSAPLG00000013567	-1.83362	7.22233e-05	Down
966	ENSAPLG00000024175	-2.1358	8.17812e-06	Down
967	ENSAPLG00000008545	1.57808	5.54051e-08	Up
968	ENSAPLG00000009124	-1.62312	7.27573e-13	Down
969	ENSAPLG00000001018	1.96084	1.54818e-06	Up
970	ENSAPLG00000008919	-1.94396	2.92641e-10	Down
971	ENSAPLG00000029861	3.48689	8.32806e-09	Up
972	ENSAPLG00000009032	1.52267	0.000548328	Up
973	ENSAPLG00000006105	-3.33152	4.3601e-28	Down
974	ENSAPLG00000003352	1.86134	1.05978e-12	Up
975	ENSAPLG00000012638	-2.79883	6.3095e-28	Down
976	ENSAPLG00000005039	-2.07375	5.47696e-17	Down
977	ENSAPLG00000002565	-2.36074	2.34449e-58	Down
978	ENSAPLG00000017737	-3.08034	6.50754e-18	Down
979	ENSAPLG00000006429	-3.36007	4.64477e-13	Down
980	ENSAPLG00000012253	-2.2905	1.10591e-24	Down
981	ENSAPLG00000015000	1.53161	5.01468e-11	Up
982	ENSAPLG00000010089	-1.6342	0.00018014	Down
983	ENSAPLG00000015301	-2.40232	2.44529e-15	Down
984	ENSAPLG00000008474	-2.46677	3.017e-48	Down
985	ENSAPLG00000003217	1.82905	5.81541e-12	Up
986	ENSAPLG00000009437	-2.42092	9.90178e-95	Down
987	ENSAPLG00000004395	-2.53063	1.93899e-11	Down
988	ENSAPLG00000007702	-1.69477	1.16123e-11	Down
989	ENSAPLG00000030107	3.09946	0.000389918	Up
990	ENSAPLG00000017003	2.9386	0.000784742	Up
991	ENSAPLG00000005286	-1.65553	2.63699e-11	Down
992	ENSAPLG00000003185	1.63089	0.000608333	Up
993	ENSAPLG00000013662	1.98982	9.35678e-15	Up
994	ENSAPLG00000004803	1.73724	9.11113e-05	Up
995	ENSAPLG00000030037	-2.75698	9.44251e-46	Down
996	ENSAPLG00000014831	-3.2196	4.09936e-14	Down
997	ENSAPLG00000012816	1.59445	4.55678e-11	Up
998	ENSAPLG00000028309	-3.62805	0.000325474	Down
999	ENSAPLG00000021741	-2.80428	8.56005e-45	Down
1000	ENSAPLG00000007489	-2.55695	4.54093e-07	Down
1001	ENSAPLG00000015528	-1.90346	1.34843e-15	Down
1002	ENSAPLG00000012129	-4.21312	2.76913e-50	Down
1003	ENSAPLG00000019114	-2.06737	2.01499e-18	Down
1004	ENSAPLG00000002332	-2.01883	7.95207e-06	Down
1005	ENSAPLG00000019136	-3.01177	6.45352e-22	Down
1006	ENSAPLG00000010027	-1.9571	7.5377e-15	Down
1007	ENSAPLG00000003407	-1.90906	2.74968e-15	Down
1008	ENSAPLG00000009790	-2.92058	2.26718e-23	Down
1009	ENSAPLG00000013894	-3.29117	1.04774e-10	Down
1010	ENSAPLG00000006791	-3.97643	7.16712e-46	Down
1011	ENSAPLG00000016057	-2.78932	3.97511e-15	Down
1012	ENSAPLG00000017243	-2.16818	2.71188e-10	Down
1013	ENSAPLG00000003121	-2.96745	3.94611e-30	Down
1014	ENSAPLG00000014709	-3.16253	1.0587e-29	Down
1015	ENSAPLG00000028723	3.00267	9.58675e-05	Up
1016	ENSAPLG00000006344	-2.77478	8.79746e-61	Down
1017	ENSAPLG00000005494	2.57673	8.00067e-07	Up
1018	ENSAPLG00000009280	-4.93501	2.80859e-60	Down
1019	ENSAPLG00000015953	-2.3843	5.03232e-20	Down
1020	ENSAPLG00000027827	2.55777	7.85481e-14	Up
1021	ENSAPLG00000010931	2.18766	5.29471e-16	Up
1022	ENSAPLG00000029823	1.82735	7.57695e-07	Up
1023	ENSAPLG00000007644	-2.15044	6.19623e-24	Down
1024	ENSAPLG00000021926	-2.47883	0.000282207	Down
1025	ENSAPLG00000016551	-1.79871	1.84341e-05	Down
1026	ENSAPLG00000014920	-1.56884	3.87038e-12	Down
1027	ENSAPLG00000022325	2.23814	8.60773e-07	Up
1028	ENSAPLG00000006370	-1.92545	1.58714e-23	Down
1029	ENSAPLG00000013627	-1.95318	3.23648e-10	Down
1030	ENSAPLG00000009070	-2.99297	2.05927e-19	Down
1031	ENSAPLG00000009369	1.55612	0.000905078	Up
1032	ENSAPLG00000005077	-1.5945	1.51376e-09	Down
1033	ENSAPLG00000005260	-2.36295	1.10381e-12	Down
1034	ENSAPLG00000007514	-4.01952	1.46717e-281	Down
1035	ENSAPLG00000005362	-2.80038	7.57442e-36	Down
1036	ENSAPLG00000023806	1.73458	0.000822853	Up
1037	ENSAPLG00000015274	-1.52799	0.000314951	Down
1038	ENSAPLG00000003907	-2.02599	4.44529e-06	Down
1039	ENSAPLG00000013921	-2.7824	3.43215e-12	Down
1040	ENSAPLG00000007989	5.02766	2.07786e-09	Up
1041	ENSAPLG00000007523	1.98475	0.000452486	Up
1042	ENSAPLG00000028990	-2.38608	1.16264e-25	Down
1043	ENSAPLG00000020182	-2.50236	1.34426e-20	Down
1044	ENSAPLG00000010614	-3.43419	1.97398e-70	Down
1045	ENSAPLG00000001576	-1.60972	5.28345e-08	Down
1046	ENSAPLG00000004772	-3.75106	6.57651e-46	Down
1047	ENSAPLG00000012765	-2.10486	3.99135e-11	Down
1048	ENSAPLG00000004684	-2.62536	4.02332e-13	Down
1049	ENSAPLG00000022117	1.83581	1.7878e-12	Up
1050	ENSAPLG00000008440	2.19139	0.000804341	Up
1051	ENSAPLG00000008816	-1.56318	3.00095e-15	Down
1052	ENSAPLG00000008834	-1.86807	6.07162e-35	Down
1053	ENSAPLG00000012238	-2.45568	9.11147e-31	Down
1054	ENSAPLG00000025421	5.79306	1.75771e-05	Up
1055	ENSAPLG00000003512	-3.79963	5.52007e-51	Down
1056	ENSAPLG00000019250	2.92778	1.23e-07	Up
1057	ENSAPLG00000021706	1.85073	3.0416e-08	Up
1058	ENSAPLG00000002709	4.15717	4.26358e-05	Up
1059	ENSAPLG00000015491	-2.82194	7.14663e-38	Down
1060	ENSAPLG00000013102	-1.98518	1.68007e-33	Down
1061	ENSAPLG00000006110	-1.77927	4.44525e-19	Down
1062	ENSAPLG00000004129	-1.57383	6.12381e-17	Down
1063	ENSAPLG00000027361	2.18489	6.5334e-05	Up
1064	ENSAPLG00000001361	1.89365	2.20253e-05	Up
1065	ENSAPLG00000017017	1.94329	1.14555e-09	Up
1066	ENSAPLG00000007236	-2.22859	2.35678e-06	Down
1067	ENSAPLG00000003891	-2.31352	1.51253e-25	Down
1068	ENSAPLG00000009227	-2.10719	4.20812e-09	Down
1069	ENSAPLG00000011118	-2.6336	1.14188e-35	Down
1070	ENSAPLG00000012803	-2.61302	1.60217e-14	Down
1071	ENSAPLG00000009698	-3.11319	1.52755e-09	Down
1072	ENSAPLG00000005439	-4.05271	5.24869e-75	Down
1073	ENSAPLG00000004440	-2.85622	5.08376e-84	Down
1074	ENSAPLG00000013141	-1.54122	5.46203e-07	Down
1075	ENSAPLG00000005304	2.87393	4.13971e-06	Up
1076	ENSAPLG00000017721	1.68821	2.9675e-10	Up
1077	ENSAPLG00000014672	-2.21184	1.26368e-10	Down
1078	ENSAPLG00000004253	-2.41735	1.35825e-07	Down
1079	ENSAPLG00000010080	-1.82368	1.50472e-24	Down
1080	ENSAPLG00000002157	3.12407	5.36943e-12	Up
1081	ENSAPLG00000027048	2.32875	0.000129861	Up
1082	ENSAPLG00000019893	3.18806	6.84761e-18	Up
1083	ENSAPLG00000003455	-2.27193	2.28969e-28	Down
1084	ENSAPLG00000011996	-1.5488	0.000125666	Down
1085	ENSAPLG00000006086	-2.96052	8.33917e-21	Down
1086	ENSAPLG00000005322	1.58227	5.42963e-05	Up
1087	ENSAPLG00000008428	-2.7417	6.68084e-08	Down
1088	ENSAPLG00000023359	2.50651	5.25884e-08	Up
1089	ENSAPLG00000011302	-3.5591	9.8641e-35	Down
1090	ENSAPLG00000021922	2.32192	9.35248e-19	Up
1091	ENSAPLG00000004777	-1.99918	3.18568e-37	Down
1092	ENSAPLG00000012428	-1.82802	7.47589e-05	Down
1093	ENSAPLG00000006418	-2.04252	1.26359e-26	Down
1094	ENSAPLG00000009504	-2.0508	9.84702e-31	Down
1095	ENSAPLG00000008092	-1.50552	8.98189e-07	Down
1096	ENSAPLG00000001086	-3.25206	2.11274e-17	Down
1097	ENSAPLG00000025032	-2.19384	0.000524139	Down
1098	ENSAPLG00000003902	-2.69699	6.17657e-42	Down
1099	ENSAPLG00000005269	-3.14548	2.38314e-31	Down
1100	ENSAPLG00000026679	-1.50601	0.000591099	Down
1101	ENSAPLG00000011355	-1.51775	1.20839e-08	Down
1102	ENSAPLG00000014018	-3.46256	1.40125e-28	Down
1103	ENSAPLG00000006265	5.02002	2.66017e-05	Up
1104	ENSAPLG00000006866	-1.63206	1.45596e-08	Down
1105	ENSAPLG00000009360	-2.26265	2.19667e-14	Down
1106	ENSAPLG00000008456	2.81711	9.35882e-09	Up
1107	ENSAPLG00000004905	-2.77804	7.21411e-27	Down
1108	ENSAPLG00000019163	2.66858	3.5601e-12	Up
1109	ENSAPLG00000011794	-3.00588	5.30945e-28	Down
1110	ENSAPLG00000004495	-1.58794	2.21206e-05	Down
1111	ENSAPLG00000008547	-1.89281	1.72932e-07	Down
1112	ENSAPLG00000002226	3.03123	1.30342e-14	Up
1113	ENSAPLG00000013577	-4.55035	1.47538e-14	Down
1114	ENSAPLG00000013254	-1.54872	6.64876e-26	Down
1115	ENSAPLG00000002575	2.21476	0.000126561	Up
1116	ENSAPLG00000016478	1.87783	6.26791e-07	Up
1117	ENSAPLG00000010145	2.75157	4.24508e-05	Up
1118	ENSAPLG00000003306	-1.83913	3.62911e-13	Down
1119	ENSAPLG00000004247	-2.00438	6.61032e-16	Down
1120	ENSAPLG00000007885	-1.87677	7.48066e-14	Down
1121	ENSAPLG00000016704	-1.91183	2.4203e-19	Down
1122	ENSAPLG00000012250	-1.73105	5.57387e-20	Down
1123	ENSAPLG00000014085	-1.85255	1.72179e-08	Down
1124	ENSAPLG00000018504	2.59436	1.55364e-09	Up
1125	ENSAPLG00000005962	3.39607	1.42947e-14	Up
1126	ENSAPLG00000019538	-1.71781	1.70475e-18	Down
1127	ENSAPLG00000017252	-2.84926	6.77574e-30	Down
1128	ENSAPLG00000005755	-2.07028	7.02814e-13	Down
1129	ENSAPLG00000025694	2.00482	0.000984056	Up
1130	ENSAPLG00000002432	-1.7752	6.35306e-16	Down
1131	ENSAPLG00000014423	-2.20851	1.18802e-22	Down
1132	ENSAPLG00000007389	-1.66891	1.49996e-08	Down
1133	ENSAPLG00000014437	-2.26569	2.82217e-12	Down
1134	ENSAPLG00000030281	1.83594	8.19827e-05	Up
1135	ENSAPLG00000002703	1.51274	0.000830242	Up
1136	ENSAPLG00000014558	1.56504	3.49406e-05	Up
1137	ENSAPLG00000011170	-3.06378	6.81812e-24	Down
1138	ENSAPLG00000006444	-2.9575	1.30452e-30	Down
1139	ENSAPLG00000012132	-1.90843	1.06183e-10	Down
1140	ENSAPLG00000019803	-3.74105	1.89647e-08	Down
1141	ENSAPLG00000012634	-2.11885	4.77689e-05	Down
1142	ENSAPLG00000020884	1.81049	2.37309e-08	Up
1143	ENSAPLG00000018432	1.53476	3.58122e-09	Up
1144	ENSAPLG00000005685	-2.00964	1.19502e-09	Down
1145	ENSAPLG00000024895	3.42243	2.29164e-13	Up
1146	ENSAPLG00000020246	-3.97452	4.70504e-05	Down
1147	ENSAPLG00000015162	-2.25136	7.16343e-07	Down
1148	ENSAPLG00000019515	1.89943	0.000179217	Up
1149	ENSAPLG00000030858	2.39518	8.54786e-35	Up
1150	ENSAPLG00000016170	-1.85501	3.27984e-10	Down
1151	ENSAPLG00000007582	-1.68819	1.40489e-22	Down
1152	ENSAPLG00000001036	3.10284	0.000304705	Up
1153	ENSAPLG00000002872	-2.44477	2.52215e-27	Down
1154	ENSAPLG00000030069	2.10632	3.4176e-05	Up
1155	ENSAPLG00000016642	2.79206	1.36356e-13	Up
1156	ENSAPLG00000008809	2.17236	0.000334572	Up
1157	ENSAPLG00000007870	-1.59347	2.0441e-19	Down
1158	ENSAPLG00000014371	-2.50903	2.48243e-23	Down
1159	ENSAPLG00000012547	-4.21114	1.48739e-35	Down
1160	ENSAPLG00000000592	-2.89542	6.15992e-22	Down
1161	ENSAPLG00000001023	-2.10764	7.8898e-28	Down
1162	ENSAPLG00000004542	-2.346	1.24641e-08	Down
1163	ENSAPLG00000027178	-3.6922	4.66776e-29	Down
1164	ENSAPLG00000005873	-1.96563	7.92289e-35	Down
1165	ENSAPLG00000011853	-2.51716	1.68665e-06	Down
1166	ENSAPLG00000028771	1.58029	1.02503e-07	Up
1167	ENSAPLG00000023315	1.74326	0.000147578	Up
1168	ENSAPLG00000006633	1.51928	7.15696e-05	Up
1169	ENSAPLG00000027421	-4.00249	7.00481e-14	Down
1170	ENSAPLG00000013272	-3.64196	6.72951e-28	Down
1171	ENSAPLG00000003584	3.13178	9.15209e-05	Up
1172	ENSAPLG00000010477	1.75895	3.8009e-08	Up
1173	ENSAPLG00000007520	-5.3378	1.67625e-12	Down
1174	ENSAPLG00000004995	-3.0185	1.02938e-40	Down
1175	ENSAPLG00000022660	4.86161	3.61439e-06	Up
1176	ENSAPLG00000010648	-2.89438	1.02137e-06	Down
1177	ENSAPLG00000026367	2.58444	0.00010111	Up
1178	ENSAPLG00000016011	-1.82985	2.79499e-09	Down
1179	ENSAPLG00000007792	-3.83432	1.16335e-23	Down
1180	ENSAPLG00000012137	-2.1205	2.97604e-33	Down
1181	ENSAPLG00000006675	-2.80917	3.59215e-34	Down
1182	ENSAPLG00000017359	1.75366	5.74211e-06	Up
1183	ENSAPLG00000026983	-1.66688	3.67879e-05	Down
1184	ENSAPLG00000012356	-2.69596	2.49303e-23	Down
1185	ENSAPLG00000009672	1.63824	9.59872e-10	Up
1186	ENSAPLG00000014575	-1.51119	2.31041e-14	Down
1187	ENSAPLG00000004041	-2.52222	5.3467e-32	Down
1188	ENSAPLG00000005223	-2.5312	4.48748e-38	Down
1189	ENSAPLG00000010193	-1.69454	5.51697e-06	Down
1190	ENSAPLG00000016424	-2.84192	1.86136e-20	Down
1191	ENSAPLG00000017346	-2.57758	6.96451e-21	Down
1192	ENSAPLG00000023175	-2.61266	5.00737e-44	Down
1193	ENSAPLG00000007618	-2.30746	1.59027e-19	Down
1194	ENSAPLG00000004352	-2.31605	3.57437e-28	Down
1195	ENSAPLG00000002085	-3.97928	1.23891e-24	Down
1196	ENSAPLG00000006598	1.50684	8.17869e-08	Up
1197	ENSAPLG00000010481	-1.65799	7.5675e-06	Down
1198	ENSAPLG00000013715	-2.85342	1.05452e-19	Down
1199	ENSAPLG00000007025	-3.95605	1.2992e-25	Down
1200	ENSAPLG00000014226	-1.74036	1.27555e-06	Down
1201	ENSAPLG00000018070	2.4228	7.25966e-05	Up
1202	ENSAPLG00000013197	-2.19749	9.7748e-11	Down
1203	ENSAPLG00000008064	2.01506	0.000147753	Up
1204	ENSAPLG00000009230	-2.8254	2.00323e-72	Down
1205	ENSAPLG00000013208	-2.47465	7.74497e-37	Down
1206	ENSAPLG00000011733	-1.90002	1.29113e-19	Down
1207	ENSAPLG00000013379	-2.4792	2.0049e-13	Down
1208	ENSAPLG00000022184	4.88908	1.27772e-09	Up
1209	ENSAPLG00000007635	-1.71981	1.34188e-23	Down
1210	ENSAPLG00000020411	-1.53512	3.27839e-15	Down
1211	ENSAPLG00000029998	2.56452	6.73259e-10	Up
1212	ENSAPLG00000023744	1.57424	0.000110147	Up
1213	ENSAPLG00000022573	1.91087	1.88843e-12	Up
1214	ENSAPLG00000012995	-3.49394	3.94655e-31	Down
1215	ENSAPLG00000013866	-2.8085	3.05877e-09	Down
1216	ENSAPLG00000002914	-6.15279	3.93472e-06	Down
1217	ENSAPLG00000004559	-1.95142	5.20632e-05	Down
1218	ENSAPLG00000021861	3.15327	1.19704e-06	Up
1219	ENSAPLG00000002876	-2.31252	6.62525e-26	Down
1220	ENSAPLG00000005188	-1.92476	5.96552e-08	Down
1221	ENSAPLG00000011455	-3.44707	6.4877e-31	Down
1222	ENSAPLG00000030581	-2.16648	2.64969e-13	Down
1223	ENSAPLG00000002937	-2.27959	3.33189e-19	Down
1224	ENSAPLG00000005475	-2.66752	3.18645e-21	Down
1225	ENSAPLG00000030265	-3.98299	6.87185e-05	Down
1226	ENSAPLG00000003996	-1.60143	4.39931e-14	Down
1227	ENSAPLG00000018222	3.42675	1.12282e-07	Up
1228	ENSAPLG00000007587	1.91142	2.38719e-05	Up
1229	ENSAPLG00000016913	-3.16624	2.833e-80	Down
1230	ENSAPLG00000023721	-3.31401	7.99146e-13	Down
1231	ENSAPLG00000015947	-3.01855	1.96887e-17	Down
1232	ENSAPLG00000011011	-1.55319	9.76768e-13	Down
1233	ENSAPLG00000011310	-2.68339	7.74182e-23	Down
1234	ENSAPLG00000003509	-2.94416	2.55642e-72	Down
1235	ENSAPLG00000017552	-2.98601	3.97689e-19	Down
1236	ENSAPLG00000009583	-2.3472	2.55618e-30	Down
1237	ENSAPLG00000004634	-2.47053	3.21738e-14	Down
1238	ENSAPLG00000009987	1.6156	6.10383e-07	Up
1239	ENSAPLG00000011338	-2.34797	1.13406e-15	Down
1240	ENSAPLG00000016126	2.31654	2.02052e-05	Up
1241	ENSAPLG00000029275	1.61126	0.000236082	Up
1242	ENSAPLG00000007791	-1.55977	9.4692e-14	Down
1243	ENSAPLG00000017306	2.7609	1.37151e-06	Up
1244	ENSAPLG00000013430	-2.36674	2.98736e-15	Down
1245	ENSAPLG00000014027	-3.75142	8.77665e-07	Down
1246	ENSAPLG00000016012	-1.78231	2.64969e-13	Down
1247	ENSAPLG00000009965	-4.25998	5.83043e-50	Down
1248	ENSAPLG00000016315	4.23742	5.88338e-30	Up
1249	ENSAPLG00000026694	-1.99421	1.62632e-18	Down
1250	ENSAPLG00000018632	-1.94187	1.33051e-10	Down
1251	ENSAPLG00000009145	-2.09497	4.2636e-09	Down
1252	ENSAPLG00000005759	-2.15401	2.98956e-20	Down
1253	ENSAPLG00000021565	2.75457	2.07174e-12	Up
1254	ENSAPLG00000010676	-3.68114	2.44229e-29	Down
1255	ENSAPLG00000000725	2.34195	7.09356e-15	Up
1256	ENSAPLG00000014199	-1.85977	1.04825e-13	Down
1257	ENSAPLG00000004050	-3.89271	3.67168e-26	Down
1258	ENSAPLG00000030885	1.57377	1.64056e-18	Up
1259	ENSAPLG00000014570	-3.18556	9.40815e-49	Down
1260	ENSAPLG00000012047	-1.62722	2.77802e-26	Down
1261	ENSAPLG00000006958	-2.4046	7.17432e-12	Down
1262	ENSAPLG00000003938	-2.47852	1.67798e-20	Down
1263	ENSAPLG00000016401	-2.93728	5.55974e-08	Down
1264	ENSAPLG00000004213	-2.00538	6.93e-05	Down
1265	ENSAPLG00000005894	-1.57751	6.01964e-21	Down
1266	ENSAPLG00000009030	-2.44271	1.13898e-19	Down
1267	ENSAPLG00000022583	-1.86835	6.29979e-14	Down
1268	ENSAPLG00000010971	-2.13147	0.000277181	Down
1269	ENSAPLG00000009100	-4.61607	4.7607e-42	Down
1270	ENSAPLG00000008047	-1.64475	2.43157e-23	Down
1271	ENSAPLG00000003557	2.8742	2.44927e-05	Up
1272	ENSAPLG00000013260	-2.39134	2.11809e-05	Down
1273	ENSAPLG00000008805	-1.8328	4.40327e-24	Down
1274	ENSAPLG00000005627	-1.70842	1.14504e-16	Down
1275	ENSAPLG00000010594	-1.65077	1.77047e-31	Down
1276	ENSAPLG00000009218	-2.32015	3.21827e-09	Down
1277	ENSAPLG00000031006	1.79615	1.96879e-05	Up
1278	ENSAPLG00000004912	-2.71971	2.32701e-45	Down
1279	ENSAPLG00000010128	-2.41837	1.33911e-08	Down
1280	ENSAPLG00000014585	-2.96552	8.75206e-21	Down
1281	ENSAPLG00000031123	-2.53023	1.53699e-18	Down
1282	ENSAPLG00000019038	-2.09366	1.61045e-14	Down
1283	ENSAPLG00000016595	2.89249	1.07748e-06	Up
1284	ENSAPLG00000002860	-2.58818	8.68913e-19	Down
1285	ENSAPLG00000027489	2.64568	0.000594113	Up
1286	ENSAPLG00000006263	-2.79702	3.45193e-41	Down
1287	ENSAPLG00000022168	1.51974	0.000169276	Up
1288	ENSAPLG00000029790	3.25289	3.48318e-05	Up
1289	ENSAPLG00000019177	-2.7988	0.00033635	Down
1290	ENSAPLG00000011664	-2.50591	1.79329e-11	Down
1291	ENSAPLG00000015599	-2.28389	9.2469e-23	Down
1292	ENSAPLG00000013870	-1.51363	8.11182e-10	Down
1293	ENSAPLG00000006989	-1.74362	3.99583e-16	Down
1294	ENSAPLG00000015650	-2.78652	3.42533e-32	Down
1295	ENSAPLG00000016942	1.92602	8.04246e-09	Up
1296	ENSAPLG00000012088	4.23682	3.10054e-24	Up
1297	ENSAPLG00000015733	1.67125	0.000279361	Up
1298	ENSAPLG00000002820	-1.51539	1.72135e-18	Down
1299	ENSAPLG00000004206	1.93157	2.25761e-05	Up
1300	ENSAPLG00000014829	-1.66118	6.8722e-07	Down
1301	ENSAPLG00000011166	-2.1116	2.67232e-19	Down
1302	ENSAPLG00000021880	-2.06849	1.16113e-07	Down
1303	ENSAPLG00000017859	1.57606	2.20657e-08	Up
1304	ENSAPLG00000008999	-1.53032	7.65547e-07	Down
1305	ENSAPLG00000020611	-1.82043	6.97562e-06	Down
1306	ENSAPLG00000006422	-1.68806	6.88937e-16	Down
1307	ENSAPLG00000008506	1.53072	5.6587e-08	Up
1308	ENSAPLG00000012255	-2.25075	1.13283e-07	Down
1309	ENSAPLG00000026048	2.92875	4.45666e-13	Up
1310	ENSAPLG00000015688	-3.00172	2.76913e-50	Down
1311	ENSAPLG00000012849	-2.18606	3.17566e-20	Down
1312	ENSAPLG00000009193	2.97759	8.81018e-10	Up
1313	ENSAPLG00000016090	-2.24921	5.05212e-19	Down
1314	ENSAPLG00000006679	-2.15008	2.53913e-29	Down
1315	ENSAPLG00000009660	-2.27868	8.09842e-12	Down
1316	ENSAPLG00000001980	-3.27844	1.09978e-18	Down
1317	ENSAPLG00000014887	-2.90136	2.71772e-05	Down
1318	ENSAPLG00000005839	-2.58209	1.4039e-32	Down
1319	ENSAPLG00000013025	-2.22047	3.04188e-49	Down
1320	ENSAPLG00000008507	-1.8329	1.11599e-08	Down
1321	ENSAPLG00000010168	-2.34167	2.28935e-50	Down
1322	ENSAPLG00000006835	-1.86651	2.40964e-29	Down
1323	ENSAPLG00000014325	-2.65045	5.60022e-08	Down
1324	ENSAPLG00000008903	-1.69099	3.31246e-10	Down
1325	ENSAPLG00000012202	1.52747	5.59066e-08	Up
1326	ENSAPLG00000023534	1.75961	1.97521e-07	Up
1327	ENSAPLG00000012507	-2.53612	5.42075e-13	Down
1328	ENSAPLG00000009728	-4.09195	3.01033e-08	Down
1329	ENSAPLG00000000609	-2.54682	1.2736e-16	Down
1330	ENSAPLG00000024129	-5.39285	5.99124e-111	Down
1331	ENSAPLG00000011459	-1.54537	9.10442e-25	Down
1332	ENSAPLG00000001214	-3.21751	9.48112e-08	Down
1333	ENSAPLG00000030587	-3.65167	1.8965e-11	Down
1334	ENSAPLG00000015941	-2.17364	1.12977e-16	Down
1335	ENSAPLG00000026753	1.65398	3.6102e-08	Up
1336	ENSAPLG00000007875	-2.36474	1.20587e-27	Down
1337	ENSAPLG00000011122	-1.84209	2.04536e-22	Down
1338	ENSAPLG00000023299	-3.40095	1.29825e-09	Down
1339	ENSAPLG00000014270	-2.47038	1.50469e-12	Down
1340	ENSAPLG00000003991	-2.1037	2.77329e-23	Down
1341	ENSAPLG00000003610	-3.40825	3.74604e-31	Down
1342	ENSAPLG00000002585	-2.15882	3.58341e-25	Down
1343	ENSAPLG00000007867	-3.73973	1.68226e-30	Down
1344	ENSAPLG00000029881	1.51794	6.89981e-08	Up
1345	ENSAPLG00000021418	1.50053	9.4314e-05	Up
1346	ENSAPLG00000018089	4.05921	5.54362e-12	Up
1347	ENSAPLG00000009398	-2.27934	7.1312e-13	Down
1348	ENSAPLG00000003697	-1.83382	9.30893e-30	Down
1349	ENSAPLG00000030635	2.01518	0.000756338	Up
1350	ENSAPLG00000006466	-1.90912	1.76611e-29	Down
1351	ENSAPLG00000006287	-1.61267	7.34894e-11	Down
1352	ENSAPLG00000029471	3.20353	7.64454e-06	Up
1353	ENSAPLG00000029982	-2.57484	4.45426e-06	Down
1354	ENSAPLG00000016252	-2.11865	5.38392e-14	Down
1355	ENSAPLG00000019050	1.65299	1.36881e-09	Up
1356	ENSAPLG00000026944	-2.22095	5.80862e-08	Down
1357	ENSAPLG00000006571	-2.20021	1.22205e-46	Down
1358	ENSAPLG00000005833	1.60962	7.67389e-05	Up
1359	ENSAPLG00000013958	-1.9334	3.70432e-05	Down
1360	ENSAPLG00000015049	-1.60342	0.000514751	Down
1361	ENSAPLG00000014331	-2.31397	1.41014e-63	Down
1362	ENSAPLG00000009743	-2.18849	2.14709e-07	Down
1363	ENSAPLG00000012334	-1.99683	3.024e-18	Down
1364	ENSAPLG00000025514	-3.05306	5.88533e-05	Down
1365	ENSAPLG00000008596	-2.33316	4.3514e-08	Down
1366	ENSAPLG00000007444	-2.67227	7.19522e-10	Down
1367	ENSAPLG00000011556	-1.87857	3.34388e-09	Down
1368	ENSAPLG00000003243	-2.48489	2.84373e-29	Down
1369	ENSAPLG00000019300	2.4841	5.06182e-36	Up
1370	ENSAPLG00000007746	1.81936	2.79397e-28	Up
1371	ENSAPLG00000016301	-1.58223	2.9598e-20	Down
1372	ENSAPLG00000006796	-3.02769	1.35335e-36	Down
1373	ENSAPLG00000012782	-1.94835	3.1975e-16	Down
1374	ENSAPLG00000002749	4.02038	7.39106e-08	Up
1375	ENSAPLG00000009027	-1.84901	7.2354e-13	Down
1376	ENSAPLG00000023545	-1.5144	3.68496e-05	Down
1377	ENSAPLG00000005321	2.58976	4.91156e-05	Up
1378	ENSAPLG00000010085	-2.01666	5.3284e-08	Down
1379	ENSAPLG00000006885	2.31352	6.47255e-07	Up
1380	ENSAPLG00000008769	-3.20318	1.44625e-30	Down
1381	ENSAPLG00000014184	-2.69153	2.41142e-16	Down
1382	ENSAPLG00000017853	-4.0242	3.22445e-29	Down
1383	ENSAPLG00000002660	-2.41279	8.13782e-13	Down
1384	ENSAPLG00000010195	2.00474	2.09563e-15	Up
1385	ENSAPLG00000004297	1.64773	1.64535e-21	Up
1386	ENSAPLG00000009931	-3.4272	2.77691e-28	Down
1387	ENSAPLG00000004592	-3.96539	5.14367e-05	Down
1388	ENSAPLG00000004038	-4.31355	3.84158e-45	Down
1389	ENSAPLG00000009869	-2.37856	3.51007e-20	Down
1390	ENSAPLG00000014682	-3.27854	7.71324e-55	Down
1391	ENSAPLG00000010936	-2.36387	2.31969e-18	Down
1392	ENSAPLG00000014477	-1.57446	3.28283e-05	Down
1393	ENSAPLG00000023306	-2.8727	5.03384e-22	Down
1394	ENSAPLG00000001885	-2.45704	6.18441e-48	Down
1395	ENSAPLG00000028617	4.59028	6.74911e-08	Up
1396	ENSAPLG00000021298	1.98653	5.97149e-06	Up
1397	ENSAPLG00000014774	-2.2408	4.53468e-14	Down
1398	ENSAPLG00000015028	-3.43105	3.02186e-49	Down
1399	ENSAPLG00000012605	3.20793	9.52722e-08	Up
1400	ENSAPLG00000016619	3.92106	3.13249e-24	Up
1401	ENSAPLG00000022386	-2.36941	3.84117e-42	Down
1402	ENSAPLG00000015653	-2.51553	1.08969e-13	Down
1403	ENSAPLG00000024884	2.02309	1.83716e-05	Up
1404	ENSAPLG00000011350	-2.35719	2.22772e-05	Down
1405	ENSAPLG00000005272	-2.04911	2.12138e-06	Down
1406	ENSAPLG00000027710	1.56132	3.06501e-16	Up
1407	ENSAPLG00000013523	2.38789	2.40551e-07	Up
1408	ENSAPLG00000001115	1.71179	1.15091e-16	Up
1409	ENSAPLG00000029482	1.98123	1.0638e-19	Up
1410	ENSAPLG00000011807	-3.06085	1.2685e-49	Down
1411	ENSAPLG00000002925	-1.62594	8.77603e-13	Down
1412	ENSAPLG00000004748	-1.97013	4.56311e-10	Down
1413	ENSAPLG00000027821	2.19051	2.23729e-05	Up
1414	ENSAPLG00000000250	2.58519	0.000222848	Up
1415	ENSAPLG00000020771	-2.64673	1.77779e-08	Down
1416	ENSAPLG00000011505	3.22237	6.61435e-05	Up
1417	ENSAPLG00000013835	-3.95914	1.18264e-08	Down
1418	ENSAPLG00000024943	1.64029	0.000122936	Up
1419	ENSAPLG00000027529	2.6494	1.07619e-05	Up
1420	ENSAPLG00000004154	-1.71988	1.04242e-18	Down
1421	ENSAPLG00000009887	-1.53891	2.81903e-16	Down
1422	ENSAPLG00000002151	1.79682	1.30599e-12	Up
1423	ENSAPLG00000005918	1.76892	4.90574e-06	Up
1424	ENSAPLG00000016841	-2.63509	2.93345e-17	Down
1425	ENSAPLG00000018408	-2.21298	2.42386e-22	Down
1426	ENSAPLG00000010387	-2.49328	2.91479e-27	Down
1427	ENSAPLG00000013147	-2.12074	1.54183e-10	Down
1428	ENSAPLG00000014757	-1.59445	1.69763e-16	Down
1429	ENSAPLG00000021598	-2.03647	8.15945e-13	Down
1430	ENSAPLG00000013661	-1.95413	5.94492e-19	Down
1431	ENSAPLG00000020172	2.77506	0.000666283	Up
1432	ENSAPLG00000002740	-2.4128	2.55623e-23	Down
1433	ENSAPLG00000001879	-1.61873	3.29192e-07	Down
1434	ENSAPLG00000008108	-2.70922	8.16631e-49	Down
1435	ENSAPLG00000008657	-1.91568	2.60639e-09	Down
1436	ENSAPLG00000020652	-2.80192	7.39326e-23	Down
1437	ENSAPLG00000009134	-2.63492	4.60286e-51	Down
1438	ENSAPLG00000022266	1.72184	0.000144149	Up
1439	ENSAPLG00000007742	-1.54288	8.42188e-06	Down
1440	ENSAPLG00000010233	-2.67637	3.68734e-23	Down
1441	ENSAPLG00000014648	3.85999	1.29397e-17	Up
1442	ENSAPLG00000008176	-1.87944	5.85637e-10	Down
1443	ENSAPLG00000008656	-4.10827	2.57152e-10	Down
1444	ENSAPLG00000005087	2.35603	2.73615e-12	Up
1445	ENSAPLG00000002976	-2.93904	4.9266e-47	Down
1446	ENSAPLG00000007667	-2.62536	7.4772e-45	Down
1447	ENSAPLG00000011991	-5.63506	2.61228e-30	Down
1448	ENSAPLG00000030706	-3.61228	0.000300861	Down
1449	ENSAPLG00000015313	-2.4861	2.76376e-10	Down
1450	ENSAPLG00000010566	-2.37244	5.15187e-21	Down
1451	ENSAPLG00000021675	-2.4625	2.41421e-07	Down
1452	ENSAPLG00000010432	-1.6704	6.80526e-10	Down
1453	ENSAPLG00000009354	-2.38653	0.000220634	Down
1454	ENSAPLG00000023118	3.41701	7.6497e-12	Up
1455	ENSAPLG00000013237	-3.54867	6.43904e-55	Down
1456	ENSAPLG00000007141	1.57791	6.39032e-06	Up
1457	ENSAPLG00000005753	-1.63236	5.88464e-13	Down
1458	ENSAPLG00000008786	2.36669	1.34631e-05	Up
1459	ENSAPLG00000009067	-1.69787	7.18703e-14	Down
1460	ENSAPLG00000021063	3.66691	1.22122e-06	Up
1461	ENSAPLG00000016552	3.99449	6.89981e-08	Up
1462	ENSAPLG00000013188	-2.76313	2.56623e-06	Down
1463	ENSAPLG00000029745	1.67512	0.000689108	Up
1464	ENSAPLG00000016228	-2.68596	2.04645e-24	Down
1465	ENSAPLG00000003946	-3.4631	4.20266e-30	Down
1466	ENSAPLG00000007063	-1.80101	9.14766e-07	Down
1467	ENSAPLG00000002476	-1.56508	8.21461e-20	Down
1468	ENSAPLG00000005866	-3.47477	2.47669e-12	Down
1469	ENSAPLG00000014398	1.60701	1.38767e-06	Up
1470	ENSAPLG00000014535	-1.83565	1.35007e-12	Down
1471	ENSAPLG00000008400	2.57628	7.20901e-05	Up
1472	ENSAPLG00000005935	-2.19545	4.26923e-18	Down
1473	ENSAPLG00000005867	-3.03508	1.27269e-24	Down
1474	ENSAPLG00000000943	-1.63149	5.28074e-05	Down
1475	ENSAPLG00000020154	1.67535	3.36271e-14	Up
1476	ENSAPLG00000026666	-3.94921	3.01651e-35	Down
1477	ENSAPLG00000007318	-2.22717	9.97462e-36	Down
1478	ENSAPLG00000008445	-1.94534	2.14945e-17	Down
1479	ENSAPLG00000003770	-1.8314	1.45075e-07	Down
1480	ENSAPLG00000001548	-1.56904	1.82387e-11	Down
1481	ENSAPLG00000013980	-1.54813	1.00734e-20	Down
1482	ENSAPLG00000002697	-2.59679	7.21413e-23	Down
1483	ENSAPLG00000011100	1.72053	7.74923e-07	Up
1484	ENSAPLG00000011235	1.64728	6.28878e-06	Up
1485	ENSAPLG00000026007	3.78751	1.33162e-08	Up
1486	ENSAPLG00000014557	-1.59131	8.4423e-06	Down
1487	ENSAPLG00000003614	-1.87371	2.97733e-17	Down
1488	ENSAPLG00000025849	-3.56427	1.56737e-44	Down
1489	ENSAPLG00000004008	-2.4121	2.06208e-22	Down
1490	ENSAPLG00000004362	-1.92788	3.88941e-13	Down
1491	ENSAPLG00000028063	-3.8212	1.03456e-20	Down
1492	ENSAPLG00000008792	-1.68037	5.49755e-05	Down
1493	ENSAPLG00000016218	-1.75911	2.412e-07	Down
1494	ENSAPLG00000004065	3.45761	2.6198e-09	Up
1495	ENSAPLG00000009901	-1.84313	3.63244e-05	Down
1496	ENSAPLG00000006900	-2.41439	1.83299e-13	Down
1497	ENSAPLG00000002991	-1.98435	5.6987e-28	Down
1498	ENSAPLG00000003585	-1.68641	1.29099e-09	Down
1499	ENSAPLG00000029842	1.88364	4.13375e-05	Up
1500	ENSAPLG00000002388	-3.64927	3.90551e-60	Down
1501	ENSAPLG00000006519	-2.0172	1.35162e-06	Down
1502	ENSAPLG00000007995	-1.71105	3.12098e-15	Down
1503	ENSAPLG00000002568	3.95459	2.6168e-05	Up
1504	ENSAPLG00000026259	-1.69026	5.54788e-18	Down
1505	ENSAPLG00000007612	-2.23779	0.000101432	Down
1506	ENSAPLG00000002696	-3.16372	1.73526e-22	Down
1507	ENSAPLG00000007542	-2.62055	4.65002e-13	Down
1508	ENSAPLG00000006165	5.74101	8.87084e-07	Up
1509	ENSAPLG00000010838	-3.8092	1.36742e-21	Down
1510	ENSAPLG00000017936	-2.67872	1.78468e-05	Down
1511	ENSAPLG00000007259	-1.96877	3.03479e-05	Down
1512	ENSAPLG00000015971	-2.57564	1.4204e-32	Down
1513	ENSAPLG00000008635	-1.89989	1.38639e-16	Down
1514	ENSAPLG00000015336	-2.06076	0.000476115	Down
1515	ENSAPLG00000017562	1.70706	8.68256e-07	Up
1516	ENSAPLG00000011465	-2.22478	1.09475e-36	Down
1517	ENSAPLG00000010478	-2.48039	1.45271e-42	Down
1518	ENSAPLG00000009353	-2.51595	5.18168e-10	Down
1519	ENSAPLG00000007349	-1.58861	3.97888e-18	Down
1520	ENSAPLG00000015677	2.94398	8.80582e-09	Up
1521	ENSAPLG00000026699	2.82684	3.84122e-09	Up
1522	ENSAPLG00000009442	-2.80762	1.88625e-13	Down
1523	ENSAPLG00000007114	2.27154	1.0845e-10	Up
1524	ENSAPLG00000006015	-1.62023	1.90262e-11	Down
1525	ENSAPLG00000004796	-2.66936	5.59124e-21	Down
1526	ENSAPLG00000016965	-2.34689	6.99507e-09	Down
1527	ENSAPLG00000003882	-2.43785	1.03186e-29	Down
1528	ENSAPLG00000015665	2.37074	0.000537176	Up
1529	ENSAPLG00000012322	-1.70464	1.79329e-11	Down
1530	ENSAPLG00000005182	5.41055	4.08061e-08	Up
1531	ENSAPLG00000006312	-2.40425	1.59037e-22	Down
1532	ENSAPLG00000025999	-2.39845	4.01849e-21	Down
1533	ENSAPLG00000006787	-1.66893	5.09573e-14	Down
1534	ENSAPLG00000016908	-2.9177	1.12437e-44	Down
1535	ENSAPLG00000028742	-1.62351	7.23798e-11	Down
1536	ENSAPLG00000015676	-3.3467	1.22248e-05	Down
1537	ENSAPLG00000028113	2.90492	3.09069e-07	Up
1538	ENSAPLG00000004797	-1.61823	9.88236e-16	Down
1539	ENSAPLG00000017021	2.25175	7.37235e-05	Up
1540	ENSAPLG00000007137	-1.9165	1.39944e-25	Down
1541	ENSAPLG00000008375	-4.6347	7.31373e-14	Down
1542	ENSAPLG00000014453	-2.23114	5.3957e-34	Down
1543	ENSAPLG00000004326	-1.94727	7.18864e-10	Down
1544	ENSAPLG00000008269	1.59289	2.07992e-05	Up
1545	ENSAPLG00000028750	1.79484	1.07112e-14	Up
1546	ENSAPLG00000014415	-2.03749	4.43952e-09	Down
1547	ENSAPLG00000005120	-2.2883	4.56217e-15	Down
1548	ENSAPLG00000004710	-1.84909	1.52181e-32	Down
1549	ENSAPLG00000014252	-1.71065	1.75412e-27	Down
1550	ENSAPLG00000010095	-1.90085	7.26546e-05	Down
1551	ENSAPLG00000013499	-2.39979	1.01204e-24	Down
1552	ENSAPLG00000006895	-3.39682	1.07086e-34	Down
1553	ENSAPLG00000013213	-1.73576	8.34684e-10	Down
1554	ENSAPLG00000010406	-2.28092	2.05825e-06	Down
1555	ENSAPLG00000014045	-1.58791	6.25283e-21	Down
1556	ENSAPLG00000022941	-2.72988	3.52465e-34	Down
1557	ENSAPLG00000007911	-1.76528	2.92574e-35	Down
1558	ENSAPLG00000022216	-2.89636	2.56707e-29	Down
1559	ENSAPLG00000002864	-1.54922	8.40213e-10	Down
1560	ENSAPLG00000009655	-1.98284	1.18813e-18	Down
1561	ENSAPLG00000031029	-1.80789	3.62916e-08	Down
1562	ENSAPLG00000027674	-2.47352	3.07223e-06	Down
1563	ENSAPLG00000000604	1.77306	4.96775e-08	Up
1564	ENSAPLG00000008430	-3.59702	6.67347e-45	Down
1565	ENSAPLG00000023168	-2.39741	4.56078e-06	Down
1566	ENSAPLG00000014505	-2.77408	3.27984e-10	Down
1567	ENSAPLG00000018735	1.69802	3.22845e-28	Up
1568	ENSAPLG00000012358	-3.63069	2.14694e-68	Down
1569	ENSAPLG00000013917	1.83908	0.000488874	Up
1570	ENSAPLG00000018252	-2.85871	5.62572e-53	Down
1571	ENSAPLG00000010762	1.96916	3.08475e-14	Up
1572	ENSAPLG00000008153	-2.33705	4.9929e-06	Down
1573	ENSAPLG00000008389	7.00702	2.70457e-08	Up
1574	ENSAPLG00000025207	1.9603	0.000991064	Up
1575	ENSAPLG00000014773	-1.93503	3.23078e-16	Down
1576	ENSAPLG00000005905	-1.50159	1.27456e-22	Down
1577	ENSAPLG00000024667	2.25047	4.71591e-08	Up
1578	ENSAPLG00000004983	-2.80994	3.0447e-05	Down
1579	ENSAPLG00000014697	2.99586	3.84359e-11	Up
1580	ENSAPLG00000028689	1.93275	0.000494133	Up
1581	ENSAPLG00000012077	-2.04287	7.88009e-28	Down
1582	ENSAPLG00000005148	-2.8171	7.18146e-41	Down
1583	ENSAPLG00000010659	-2.52713	7.64444e-26	Down
1584	ENSAPLG00000020792	3.47197	5.57683e-05	Up
1585	ENSAPLG00000010913	-2.26573	3.16601e-24	Down
1586	ENSAPLG00000010179	-3.77186	5.22636e-28	Down
1587	ENSAPLG00000004375	-4.23311	3.41438e-37	Down
1588	ENSAPLG00000011039	-2.96925	8.07602e-85	Down
1589	ENSAPLG00000002915	1.79807	1.97511e-05	Up
1590	ENSAPLG00000001605	2.50461	6.19363e-06	Up
1591	ENSAPLG00000009721	-3.10771	3.39917e-05	Down
1592	ENSAPLG00000006720	-2.82816	5.03914e-23	Down
1593	ENSAPLG00000004081	-1.53956	4.43412e-11	Down
1594	ENSAPLG00000016518	-1.73338	6.10987e-12	Down
1595	ENSAPLG00000026616	2.03111	6.69882e-06	Up
1596	ENSAPLG00000012673	-2.20262	1.04606e-15	Down
1597	ENSAPLG00000002252	-4.98328	8.49317e-11	Down
1598	ENSAPLG00000006843	-1.79604	6.66372e-17	Down
1599	ENSAPLG00000013490	1.50871	1.44263e-06	Up
1600	ENSAPLG00000007731	-3.83957	3.67957e-46	Down
1601	ENSAPLG00000008994	1.91033	3.7802e-10	Up
1602	ENSAPLG00000014093	-2.43818	6.44576e-24	Down
1603	ENSAPLG00000028485	2.5306	0.000369821	Up
1604	ENSAPLG00000007305	-1.74565	8.10514e-12	Down
1605	ENSAPLG00000005405	-2.21401	1.59227e-27	Down
1606	ENSAPLG00000006334	2.22074	1.39353e-20	Up
1607	ENSAPLG00000003354	-2.06452	4.49953e-41	Down
1608	ENSAPLG00000007368	-1.62053	4.42464e-09	Down
1609	ENSAPLG00000019223	1.56326	3.9378e-08	Up
1610	ENSAPLG00000029593	-1.58444	0.000844935	Down
1611	ENSAPLG00000002000	1.54689	7.18557e-05	Up
1612	ENSAPLG00000008870	-2.8237	3.40472e-15	Down
1613	ENSAPLG00000026690	2.29561	7.90581e-06	Up
1614	ENSAPLG00000013737	-1.57872	9.21391e-07	Down
1615	ENSAPLG00000020861	1.61461	2.34472e-22	Up
1616	ENSAPLG00000004304	-1.8636	1.81834e-19	Down
1617	ENSAPLG00000015140	2.47975	3.29516e-05	Up
1618	ENSAPLG00000010203	-2.30568	1.845e-12	Down
1619	ENSAPLG00000006219	-2.64971	2.6875e-43	Down
1620	ENSAPLG00000007443	-1.76117	7.76438e-23	Down
1621	ENSAPLG00000005343	-1.83612	7.34773e-24	Down
1622	ENSAPLG00000004220	-2.36444	6.18339e-28	Down
1623	ENSAPLG00000012885	-3.1435	7.17768e-21	Down
1624	ENSAPLG00000017567	-1.64869	1.7221e-11	Down
1625	ENSAPLG00000013309	4.28578	4.71894e-08	Up
1626	ENSAPLG00000015960	-2.45176	2.0211e-13	Down
1627	ENSAPLG00000027771	2.27258	3.59629e-05	Up
1628	ENSAPLG00000005010	-4.90773	4.12505e-67	Down
1629	ENSAPLG00000003004	1.52448	7.83061e-07	Up
1630	ENSAPLG00000004439	-2.06334	1.65036e-18	Down
1631	ENSAPLG00000010733	-4.17739	5.56125e-08	Down
1632	ENSAPLG00000006154	-1.61874	9.54204e-08	Down
1633	ENSAPLG00000011882	1.68939	7.57257e-09	Up
1634	ENSAPLG00000013038	-2.28762	6.53341e-44	Down
1635	ENSAPLG00000014606	2.01893	8.3064e-50	Up
1636	ENSAPLG00000015937	3.21383	3.9323e-16	Up
1637	ENSAPLG00000004514	-1.71416	3.55301e-06	Down
1638	ENSAPLG00000002959	-2.99766	2.21353e-05	Down
1639	ENSAPLG00000008706	1.53518	2.02052e-05	Up
1640	ENSAPLG00000022040	2.96191	0.000489976	Up
1641	ENSAPLG00000009718	-1.66223	4.56443e-08	Down
1642	ENSAPLG00000006903	-2.52379	1.66961e-16	Down
1643	ENSAPLG00000003408	-1.76707	5.12185e-23	Down
1644	ENSAPLG00000013951	-1.82375	5.2224e-10	Down
1645	ENSAPLG00000013945	-2.77199	7.85459e-13	Down
1646	ENSAPLG00000005603	-1.95511	1.37262e-11	Down
1647	ENSAPLG00000011743	-2.76446	1.15052e-17	Down
1648	ENSAPLG00000030108	-3.18985	3.72772e-06	Down
1649	ENSAPLG00000006695	-2.17288	9.29215e-22	Down
1650	ENSAPLG00000011026	-5.26826	3.65699e-09	Down
1651	ENSAPLG00000031023	2.61222	2.29818e-13	Up
1652	ENSAPLG00000008223	-1.89641	1.69662e-10	Down
1653	ENSAPLG00000016308	-1.69004	3.83885e-17	Down
1654	ENSAPLG00000021171	1.794	0.000928653	Up
1655	ENSAPLG00000008966	-1.9537	5.37286e-17	Down
1656	ENSAPLG00000027499	-2.2406	0.00013227	Down
1657	ENSAPLG00000017469	1.5376	1.29179e-15	Up
1658	ENSAPLG00000001412	-2.88788	6.67766e-39	Down
1659	ENSAPLG00000021515	-8.13238	8.52448e-10	Down
1660	ENSAPLG00000023021	-1.79737	1.49941e-08	Down
1661	ENSAPLG00000002602	-1.89264	0.000298026	Down
1662	ENSAPLG00000030984	1.75316	9.46675e-05	Up
1663	ENSAPLG00000026182	3.40108	2.88234e-05	Up
1664	ENSAPLG00000007515	1.77509	0.000355284	Up
1665	ENSAPLG00000014127	-1.74606	5.12185e-23	Down
1666	ENSAPLG00000025951	3.13682	2.24715e-17	Up
1667	ENSAPLG00000025519	1.78777	2.14465e-08	Up
1668	ENSAPLG00000007928	-2.04969	5.01399e-08	Down
1669	ENSAPLG00000026645	-3.3522	5.0923e-34	Down
1670	ENSAPLG00000009938	-1.84132	3.72916e-26	Down
1671	ENSAPLG00000003331	-3.24088	4.18815e-06	Down
1672	ENSAPLG00000015790	-2.24774	5.32074e-32	Down
1673	ENSAPLG00000006345	-2.46786	3.55917e-41	Down
1674	ENSAPLG00000006384	-2.56095	3.04199e-25	Down
1675	ENSAPLG00000004958	-2.09559	1.49945e-22	Down
1676	ENSAPLG00000013303	-2.42429	9.16376e-31	Down
1677	ENSAPLG00000001999	3.68612	5.45219e-21	Up
1678	ENSAPLG00000006042	1.78123	9.20111e-07	Up
1679	ENSAPLG00000004426	-1.515	7.98847e-12	Down
1680	ENSAPLG00000013451	-1.78216	7.77092e-05	Down
1681	ENSAPLG00000012563	-2.30521	6.00455e-25	Down
1682	ENSAPLG00000014243	-2.33985	3.79833e-08	Down
1683	ENSAPLG00000028715	1.54852	5.99358e-25	Up
1684	ENSAPLG00000005123	-4.1751	0.000510889	Down
1685	ENSAPLG00000004713	-1.50513	1.66943e-14	Down
1686	ENSAPLG00000018947	-1.87333	1.4807e-11	Down
1687	ENSAPLG00000013484	-2.6359	5.0886e-25	Down
1688	ENSAPLG00000010057	-2.13314	9.58256e-08	Down
1689	ENSAPLG00000003823	-2.70904	1.66108e-05	Down
1690	ENSAPLG00000005851	-2.9168	1.41622e-08	Down
1691	ENSAPLG00000007812	-1.76751	2.09017e-05	Down
1692	ENSAPLG00000012967	-2.3764	1.87462e-12	Down
1693	ENSAPLG00000015734	-1.80658	1.81965e-20	Down
1694	ENSAPLG00000002459	-1.9707	5.67612e-08	Down
1695	ENSAPLG00000003094	-2.33096	7.29969e-19	Down
1696	ENSAPLG00000014012	-4.1481	7.16352e-14	Down
1697	ENSAPLG00000003151	-3.35098	0.000492992	Down
1698	ENSAPLG00000009205	2.12994	1.66043e-07	Up
1699	ENSAPLG00000004962	-1.75384	8.17436e-05	Down
1700	ENSAPLG00000013053	-1.64472	6.2089e-16	Down
1701	ENSAPLG00000031164	-1.50948	0.000219051	Down
1702	ENSAPLG00000004489	1.68116	1.45996e-10	Up
1703	ENSAPLG00000007120	-4.33389	5.84931e-06	Down
1704	ENSAPLG00000010801	-2.35656	3.12079e-19	Down
1705	ENSAPLG00000009000	-2.76036	7.71398e-11	Down
1706	ENSAPLG00000005356	1.62184	9.79381e-09	Up
1707	ENSAPLG00000007474	1.60917	1.24694e-05	Up
1708	ENSAPLG00000005559	-2.31384	1.93998e-16	Down
1709	ENSAPLG00000009773	-3.95862	5.44263e-40	Down
1710	ENSAPLG00000029299	3.26084	2.83157e-05	Up
1711	ENSAPLG00000023227	1.72859	5.30142e-05	Up
1712	ENSAPLG00000011886	-2.87781	4.76279e-116	Down
1713	ENSAPLG00000011190	-1.75815	3.8111e-07	Down
1714	ENSAPLG00000015061	-1.57872	0.000740087	Down
1715	ENSAPLG00000007777	-1.76174	2.78839e-10	Down
1716	ENSAPLG00000026343	-2.22331	1.16634e-08	Down
1717	ENSAPLG00000029043	-3.01011	0.000560231	Down
1718	ENSAPLG00000007708	-2.23999	1.14823e-15	Down
1719	ENSAPLG00000016075	-3.26206	1.45461e-20	Down
1720	ENSAPLG00000007160	-1.79067	1.39123e-14	Down
1721	ENSAPLG00000024029	-1.97544	4.93194e-07	Down
1722	ENSAPLG00000010118	-2.44598	2.35237e-22	Down
1723	ENSAPLG00000008330	-3.51697	5.28665e-51	Down
1724	ENSAPLG00000006264	-1.762	0.000520993	Down
1725	ENSAPLG00000012644	1.86277	1.62089e-05	Up
1726	ENSAPLG00000007905	-2.80909	2.0418e-68	Down
1727	ENSAPLG00000022783	-1.51824	5.82231e-10	Down
1728	ENSAPLG00000020835	1.62298	1.61542e-08	Up
1729	ENSAPLG00000013510	-3.40584	6.99967e-48	Down
1730	ENSAPLG00000000581	2.06209	1.89541e-10	Up
1731	ENSAPLG00000014947	-3.11998	6.06026e-34	Down
1732	ENSAPLG00000009568	-3.54885	4.23492e-08	Down
1733	ENSAPLG00000003687	1.58286	0.000549278	Up
1734	ENSAPLG00000011887	-2.39428	1.32476e-17	Down
1735	ENSAPLG00000024715	-2.00026	1.27995e-11	Down
1736	ENSAPLG00000027840	2.81336	0.000206942	Up
1737	ENSAPLG00000018099	3.37229	1.23407e-50	Up
1738	ENSAPLG00000001046	-2.20516	1.30297e-13	Down
1739	ENSAPLG00000008394	-1.65823	4.43971e-22	Down
1740	ENSAPLG00000005546	-2.39199	2.55196e-14	Down
1741	ENSAPLG00000014613	1.90283	6.2556e-15	Up
1742	ENSAPLG00000031155	-1.99016	2.30208e-33	Down
1743	ENSAPLG00000004835	-1.61791	5.73891e-16	Down
1744	ENSAPLG00000028833	1.647	1.93821e-27	Up
1745	ENSAPLG00000016221	-1.6119	1.73857e-11	Down
1746	ENSAPLG00000016116	-3.33083	1.2596e-72	Down
1747	ENSAPLG00000002012	-2.18336	1.43068e-19	Down
1748	ENSAPLG00000028119	5.27578	6.90187e-22	Up
1749	ENSAPLG00000006278	-2.17317	4.92528e-26	Down
1750	ENSAPLG00000002442	1.5299	2.67268e-14	Up
1751	ENSAPLG00000008644	-1.83195	1.00856e-09	Down
1752	ENSAPLG00000017332	-2.52995	0.000109985	Down
1753	ENSAPLG00000024554	2.22101	1.68848e-10	Up
1754	ENSAPLG00000012394	-1.83021	1.04455e-05	Down
1755	ENSAPLG00000009855	-3.66306	3.09595e-09	Down
1756	ENSAPLG00000008462	-1.58838	0.000469294	Down
1757	ENSAPLG00000004563	-2.50119	3.43987e-19	Down
1758	ENSAPLG00000007468	2.60537	6.19458e-07	Up
1759	ENSAPLG00000002243	-2.2622	4.63005e-22	Down
1760	ENSAPLG00000012713	-1.83587	8.64423e-15	Down
1761	ENSAPLG00000008989	-1.9344	6.52618e-14	Down
1762	ENSAPLG00000010245	1.72159	2.49062e-11	Up
1763	ENSAPLG00000005132	-6.61116	1.72315e-22	Down
1764	ENSAPLG00000011632	1.70459	6.18404e-21	Up
1765	ENSAPLG00000006737	-1.90686	3.44891e-21	Down
1766	ENSAPLG00000022500	-4.13674	7.00333e-16	Down
1767	ENSAPLG00000014988	-3.47743	2.60957e-17	Down
1768	ENSAPLG00000015799	-1.91679	0.00034134	Down
1769	ENSAPLG00000004422	-3.62224	5.08281e-52	Down
1770	ENSAPLG00000012724	-1.66908	3.53433e-07	Down
1771	ENSAPLG00000009183	1.93985	2.22815e-10	Up
1772	ENSAPLG00000010847	-2.30249	0.000216963	Down
1773	ENSAPLG00000012958	-1.55121	3.27673e-07	Down
1774	ENSAPLG00000021974	1.55628	1.98991e-06	Up
1775	ENSAPLG00000008933	-1.62507	6.77579e-12	Down
1776	ENSAPLG00000007816	-1.86313	3.17597e-18	Down
1777	ENSAPLG00000007311	-2.14825	3.91506e-35	Down
1778	ENSAPLG00000029179	-1.67717	3.4957e-11	Down
1779	ENSAPLG00000013720	-1.5106	0.000223656	Down
1780	ENSAPLG00000024276	-3.86627	2.30226e-64	Down
1781	ENSAPLG00000013409	1.68992	7.33195e-24	Up
1782	ENSAPLG00000006805	-2.51867	1.65091e-25	Down
1783	ENSAPLG00000005695	-1.77924	1.42622e-12	Down
1784	ENSAPLG00000015365	-3.28323	1.0814e-45	Down
1785	ENSAPLG00000011044	-1.59696	5.04211e-08	Down
1786	ENSAPLG00000008701	-2.39226	4.4146e-36	Down
1787	ENSAPLG00000017408	-2.56674	1.87766e-29	Down
1788	ENSAPLG00000015062	-2.151	7.1024e-39	Down
1789	ENSAPLG00000015585	1.56857	5.60016e-23	Up
1790	ENSAPLG00000011085	1.59849	2.128e-07	Up
1791	ENSAPLG00000006550	-2.84564	1.02742e-27	Down
1792	ENSAPLG00000020023	-3.27359	4.59937e-31	Down
1793	ENSAPLG00000016070	-1.8407	2.41877e-18	Down
1794	ENSAPLG00000007649	2.05473	3.29448e-08	Up
1795	ENSAPLG00000031101	-1.56605	5.87903e-11	Down
1796	ENSAPLG00000008124	3.15089	2.08613e-05	Up
1797	ENSAPLG00000001800	-3.98544	1.27578e-06	Down
1798	ENSAPLG00000030169	2.74325	6.20689e-05	Up
1799	ENSAPLG00000009028	-4.62838	1.41378e-22	Down
1800	ENSAPLG00000029126	-2.73211	5.85798e-10	Down
1801	ENSAPLG00000008113	-2.18012	4.12545e-68	Down
1802	ENSAPLG00000018441	1.90293	0.000996125	Up
1803	ENSAPLG00000007176	-2.97968	3.37983e-52	Down
1804	ENSAPLG00000004470	-2.0665	1.23776e-24	Down
1805	ENSAPLG00000024389	1.79684	3.44464e-14	Up
1806	ENSAPLG00000015871	-2.11118	7.61895e-11	Down
1807	ENSAPLG00000003128	-3.20805	2.27619e-07	Down
1808	ENSAPLG00000002762	-1.51636	1.8483e-05	Down
1809	ENSAPLG00000001884	-2.80688	4.01849e-21	Down
1810	ENSAPLG00000024362	1.63532	6.47266e-06	Up
1811	ENSAPLG00000026656	1.50723	0.000131892	Up
1812	ENSAPLG00000009209	-1.58173	2.06067e-09	Down
1813	ENSAPLG00000004444	-2.29378	6.95185e-07	Down
1814	ENSAPLG00000003665	-1.89371	1.97167e-28	Down
1815	ENSAPLG00000013395	-1.50202	2.92904e-10	Down
1816	ENSAPLG00000012113	-1.88298	8.36748e-22	Down
1817	ENSAPLG00000002011	-1.56278	2.20305e-08	Down
1818	ENSAPLG00000014095	1.97433	1.59477e-10	Up
1819	ENSAPLG00000010528	-2.16946	1.15392e-14	Down
1820	ENSAPLG00000004662	-1.87181	6.22878e-09	Down
1821	ENSAPLG00000016044	-1.71609	1.13835e-21	Down
1822	ENSAPLG00000023376	-4.02291	5.29227e-23	Down
1823	ENSAPLG00000014722	-1.68965	2.24337e-19	Down
1824	ENSAPLG00000005499	-1.50492	6.87235e-12	Down
1825	ENSAPLG00000000286	2.39411	0.000721453	Up
1826	ENSAPLG00000002424	-2.10676	9.8068e-33	Down
1827	ENSAPLG00000012666	-3.46444	2.4277e-41	Down
1828	ENSAPLG00000008622	-1.97224	1.36935e-16	Down
1829	ENSAPLG00000016414	1.74825	1.13508e-08	Up
1830	ENSAPLG00000001995	-1.68786	1.31802e-06	Down
1831	ENSAPLG00000006495	-6.05077	1.00425e-08	Down
1832	ENSAPLG00000012335	-1.62032	4.61907e-08	Down
1833	ENSAPLG00000029162	-2.48222	6.65316e-06	Down
1834	ENSAPLG00000011369	-2.46588	9.71124e-09	Down
1835	ENSAPLG00000015199	1.89563	1.76797e-11	Up
1836	ENSAPLG00000014815	-1.83048	2.74299e-16	Down
1837	ENSAPLG00000010000	-1.8709	7.78555e-10	Down
1838	ENSAPLG00000012032	-2.34439	3.9996e-38	Down
1839	ENSAPLG00000006136	1.51865	2.36092e-09	Up
1840	ENSAPLG00000012231	-1.79911	7.85131e-22	Down
1841	ENSAPLG00000014234	-2.33251	1.06017e-23	Down
1842	ENSAPLG00000012470	-2.59855	4.05493e-09	Down
1843	ENSAPLG00000012626	-5.56102	1.53278e-23	Down
1844	ENSAPLG00000011566	-2.27223	1.87308e-14	Down
1845	ENSAPLG00000014941	-2.3197	1.47281e-32	Down
1846	ENSAPLG00000009509	-3.54479	5.24202e-33	Down
1847	ENSAPLG00000013238	-2.7532	8.24446e-18	Down
1848	ENSAPLG00000016504	-1.55197	0.000273605	Down
1849	ENSAPLG00000011881	-2.536	4.39394e-46	Down
1850	ENSAPLG00000024560	-1.54363	7.31391e-13	Down
1851	ENSAPLG00000008747	-1.90847	6.80076e-14	Down
1852	ENSAPLG00000026811	2.37931	9.38694e-09	Up
1853	ENSAPLG00000001201	-2.6803	2.24794e-27	Down
1854	ENSAPLG00000013474	-3.20812	8.85277e-52	Down
1855	ENSAPLG00000004063	-2.12004	0.000169226	Down
1856	ENSAPLG00000013952	-1.64049	4.30373e-49	Down
1857	ENSAPLG00000006546	-2.63584	3.33651e-14	Down
1858	ENSAPLG00000005524	-2.67617	4.53425e-29	Down
1859	ENSAPLG00000008830	-2.50223	4.50887e-09	Down
1860	ENSAPLG00000008759	1.7919	4.94498e-07	Up
1861	ENSAPLG00000021909	-3.35225	4.33731e-09	Down
1862	ENSAPLG00000023285	2.28644	9.90389e-15	Up
1863	ENSAPLG00000027002	-2.24596	1.59069e-09	Down
1864	ENSAPLG00000025468	2.01947	1.86167e-06	Up
1865	ENSAPLG00000009910	-1.66956	1.0409e-19	Down
1866	ENSAPLG00000027013	2.07636	8.9224e-05	Up
1867	ENSAPLG00000029447	-4.0805	9.30101e-13	Down
1868	ENSAPLG00000009593	-1.65809	6.37418e-12	Down
1869	ENSAPLG00000006547	-2.19044	1.68955e-11	Down
1870	ENSAPLG00000021993	3.68643	6.19783e-07	Up
1871	ENSAPLG00000003929	-2.09631	1.22487e-13	Down
1872	ENSAPLG00000017981	-2.77427	0.000732762	Down
1873	ENSAPLG00000000635	-2.48939	3.55722e-11	Down
1874	ENSAPLG00000006617	-2.18927	3.1134e-27	Down
1875	ENSAPLG00000026181	1.67728	5.79688e-09	Up
1876	ENSAPLG00000018704	-1.78931	7.55442e-05	Down
1877	ENSAPLG00000024618	-4.5603	6.81625e-95	Down
1878	ENSAPLG00000026674	-1.6035	0.000182838	Down
1879	ENSAPLG00000005264	-1.74736	1.93186e-06	Down
1880	ENSAPLG00000018853	-2.17979	2.97601e-07	Down
1881	ENSAPLG00000021771	-4.1805	4.01592e-12	Down
1882	ENSAPLG00000015270	-3.02831	8.59632e-25	Down
1883	ENSAPLG00000007317	-2.6389	4.42512e-18	Down
1884	ENSAPLG00000008788	-1.94897	6.18786e-16	Down
1885	ENSAPLG00000011061	-1.98708	4.92697e-11	Down
1886	ENSAPLG00000013890	-1.85177	0.000271204	Down
1887	ENSAPLG00000009794	-2.36659	2.28215e-12	Down
1888	ENSAPLG00000019822	-1.76719	4.21233e-09	Down
1889	ENSAPLG00000002815	-1.88147	5.4381e-18	Down
1890	ENSAPLG00000003948	-3.02268	3.85102e-34	Down
1891	ENSAPLG00000001547	-2.97913	2.39984e-11	Down
1892	ENSAPLG00000010813	-2.37456	2.13913e-19	Down
1893	ENSAPLG00000004032	-4.23185	8.59883e-05	Down
1894	ENSAPLG00000006242	-3.17604	1.08764e-23	Down
1895	ENSAPLG00000021181	-5.14895	7.07861e-12	Down
1896	ENSAPLG00000009355	-3.56749	9.57858e-30	Down
1897	ENSAPLG00000009245	-1.56685	1.68029e-13	Down
1898	ENSAPLG00000012421	-2.23539	1.81217e-28	Down
1899	ENSAPLG00000030187	-1.92402	8.93633e-07	Down
1900	ENSAPLG00000016386	-2.07315	5.0126e-11	Down
1901	ENSAPLG00000006893	-1.91312	1.81555e-19	Down
1902	ENSAPLG00000013215	-1.68409	1.38202e-05	Down
1903	ENSAPLG00000010093	-1.70186	1.29638e-11	Down
1904	ENSAPLG00000008944	-2.26331	2.49675e-12	Down
1905	ENSAPLG00000006731	-4.32091	9.02613e-17	Down
1906	ENSAPLG00000015221	-2.45159	9.84377e-23	Down
1907	ENSAPLG00000008626	-2.49072	7.42856e-06	Down
1908	ENSAPLG00000015004	-1.77526	4.75156e-15	Down
1909	ENSAPLG00000019880	-2.26986	1.17739e-22	Down
1910	ENSAPLG00000030468	1.52505	1.59483e-05	Up
1911	ENSAPLG00000005309	-2.69918	1.67865e-25	Down
1912	ENSAPLG00000005416	-2.84879	1.33344e-11	Down
1913	ENSAPLG00000025776	1.78775	3.83131e-05	Up
1914	ENSAPLG00000020680	-6.15129	2.75828e-177	Down
1915	ENSAPLG00000012759	-1.50321	5.09961e-07	Down
1916	ENSAPLG00000014455	-2.51531	9.01012e-55	Down
1917	ENSAPLG00000006002	-2.54149	2.23765e-15	Down
1918	ENSAPLG00000009302	-3.82283	1.83121e-32	Down
1919	ENSAPLG00000012444	-2.043	4.01579e-19	Down
1920	ENSAPLG00000004113	-2.16576	2.95177e-12	Down
1921	ENSAPLG00000014789	-2.75164	4.3985e-09	Down
1922	ENSAPLG00000003294	-2.75959	4.50183e-18	Down
1923	ENSAPLG00000025148	-1.59249	8.04203e-09	Down
1924	ENSAPLG00000009496	-1.64503	4.99514e-14	Down
1925	ENSAPLG00000017062	3.30442	1.80526e-07	Up
1926	ENSAPLG00000022016	-2.30645	3.95365e-26	Down
1927	ENSAPLG00000017585	1.64344	1.56325e-15	Up
1928	ENSAPLG00000023705	1.54633	0.000604949	Up
1929	ENSAPLG00000011482	-2.60953	7.99137e-34	Down
1930	ENSAPLG00000001449	-3.02173	1.69539e-42	Down
1931	ENSAPLG00000011831	-2.59434	0.000788391	Down
1932	ENSAPLG00000006515	-2.19122	9.35234e-21	Down
1933	ENSAPLG00000005108	-3.02293	1.11042e-14	Down
1934	ENSAPLG00000022988	-2.3952	7.29164e-13	Down
1935	ENSAPLG00000026351	1.84524	4.20192e-13	Up
1936	ENSAPLG00000004630	-1.99003	9.5982e-27	Down
1937	ENSAPLG00000010607	-1.61876	5.25884e-08	Down
1938	ENSAPLG00000002996	-2.14086	2.85314e-22	Down
1939	ENSAPLG00000005165	-1.75607	3.2457e-28	Down
1940	ENSAPLG00000012639	-3.46137	1.60744e-39	Down
1941	ENSAPLG00000011676	-3.79917	9.51406e-76	Down
1942	ENSAPLG00000028467	1.60507	1.34641e-14	Up
1943	ENSAPLG00000008087	-1.59062	3.59861e-18	Down
1944	ENSAPLG00000009766	-2.08399	2.87385e-23	Down
1945	ENSAPLG00000012738	-2.58482	1.02806e-34	Down
1946	ENSAPLG00000020791	-2.80528	4.17013e-05	Down
1947	ENSAPLG00000009978	-1.9725	4.17027e-22	Down
1948	ENSAPLG00000004694	-3.67449	4.7673e-34	Down
1949	ENSAPLG00000012361	-2.19129	1.88741e-16	Down
1950	ENSAPLG00000014653	-2.17329	1.77291e-27	Down
1951	ENSAPLG00000004272	2.36978	2.31132e-06	Up
1952	ENSAPLG00000015814	2.39796	4.13971e-06	Up
1953	ENSAPLG00000012715	-2.09324	2.07211e-30	Down
1954	ENSAPLG00000004254	-1.82488	3.10399e-06	Down
1955	ENSAPLG00000005303	-1.5133	1.14867e-07	Down
1956	ENSAPLG00000013495	-2.35778	2.58111e-44	Down
1957	ENSAPLG00000004281	-2.71122	6.0169e-37	Down
1958	ENSAPLG00000004565	-2.07047	8.98092e-06	Down
1959	ENSAPLG00000014049	-6.73861	5.62197e-17	Down
1960	ENSAPLG00000002355	3.04989	3.63178e-09	Up
1961	ENSAPLG00000021131	-2.1758	2.71813e-17	Down
1962	ENSAPLG00000016239	-1.97655	2.16693e-05	Down
1963	ENSAPLG00000003414	-1.69937	8.33933e-27	Down
1964	ENSAPLG00000002313	-4.48726	6.13126e-15	Down
1965	ENSAPLG00000012753	-2.47062	3.05168e-20	Down
1966	ENSAPLG00000015768	-2.2136	3.77149e-16	Down
1967	ENSAPLG00000016314	-2.3462	2.12153e-24	Down
1968	ENSAPLG00000012029	-1.69891	8.71275e-06	Down
1969	ENSAPLG00000009217	-2.16172	3.18407e-19	Down
1970	ENSAPLG00000005053	-3.81297	3.24948e-61	Down
1971	ENSAPLG00000014378	-3.01244	8.02555e-42	Down
1972	ENSAPLG00000005484	-5.06155	5.1129e-79	Down
1973	ENSAPLG00000001428	3.59888	1.12344e-14	Up
1974	ENSAPLG00000013137	-2.01396	2.0647e-13	Down
1975	ENSAPLG00000003222	-1.53628	1.77529e-15	Down
1976	ENSAPLG00000013123	-1.65277	2.42672e-17	Down
1977	ENSAPLG00000016157	-2.42729	3.85203e-12	Down
1978	ENSAPLG00000004576	-1.52292	3.2e-08	Down
1979	ENSAPLG00000007351	-2.98688	5.93866e-26	Down
1980	ENSAPLG00000015977	-2.21786	2.27938e-06	Down
1981	ENSAPLG00000011469	-1.61869	6.80682e-09	Down
1982	ENSAPLG00000007412	-2.04737	1.50472e-24	Down
1983	ENSAPLG00000009095	-3.61665	6.61956e-20	Down
1984	ENSAPLG00000010167	-2.97517	3.10772e-14	Down
1985	ENSAPLG00000019318	7.8064	2.44454e-10	Up
1986	ENSAPLG00000015629	-1.75902	4.22651e-22	Down
1987	ENSAPLG00000011230	-2.25222	6.8722e-07	Down
1988	ENSAPLG00000023193	2.68804	2.34197e-08	Up
1989	ENSAPLG00000020822	-1.79683	1.27658e-06	Down
1990	ENSAPLG00000010543	-1.67235	1.1784e-12	Down
1991	ENSAPLG00000012069	-4.95447	1.78528e-12	Down
1992	ENSAPLG00000008973	-3.47891	3.25711e-14	Down
1993	ENSAPLG00000018801	-1.72708	2.10627e-07	Down
1994	ENSAPLG00000002653	-3.51003	5.0203e-19	Down
1995	ENSAPLG00000009924	-4.65064	5.17366e-16	Down
1996	ENSAPLG00000010641	-3.63993	4.89072e-90	Down
1997	ENSAPLG00000021934	2.1386	0.000497278	Up
1998	ENSAPLG00000018783	1.87903	0.000281227	Up
[truncated: 52 more rows]
