# Supplementary material for: Molecular genetic characterization and meat-use functional gene identification in Jianshui yellow–brown ducks through combined resequencing and transcriptome analysis
Source: Front Vet Sci. 2023 Dec 12;10:1269904. doi: 10.3389/fvets.2023.1269904 (PMC10765987; doi:10.3389/fvets.2023.1269904)
Supplement: Supplementary file 1 [file Data_Sheet_1.zip › Table S12.xlsx]

## Sheet: Sheet1
Table S12 Differentially expressed genes in the sebum transcriptome of Pekin duck vs. mallards (screening threshold is log2 (Foldchange > 1.5 and padj<0.001))
	gene_id	log2FoldChange	padj	Level
1	ENSAPLG00000015446	2.9873	0.000491534	Up
2	ENSAPLG00000024679	1.95372	3.03578e-07	Up
3	ENSAPLG00000022951	-2.22048	0.000243153	Down
4	ENSAPLG00000022645	3.03646	3.06268e-12	Up
5	ENSAPLG00000012600	1.88575	3.41784e-05	Up
6	ENSAPLG00000007430	-1.93489	1.72445e-07	Down
7	ENSAPLG00000030960	2.39734	5.09033e-05	Up
8	ENSAPLG00000015868	1.84516	2.04761e-13	Up
9	ENSAPLG00000008948	1.5983	0.000315035	Up
10	ENSAPLG00000010010	-1.97146	9.85636e-05	Down
11	ENSAPLG00000024980	1.72926	1.13503e-07	Up
12	ENSAPLG00000001393	-1.99484	1.7012e-06	Down
13	ENSAPLG00000021193	3.25825	1.44218e-07	Up
14	ENSAPLG00000005477	-1.63216	1.33205e-09	Down
15	ENSAPLG00000028096	1.80769	9.30942e-05	Up
16	ENSAPLG00000006052	-1.88172	9.52487e-06	Down
17	ENSAPLG00000021612	1.78363	7.23395e-28	Up
18	ENSAPLG00000018055	2.60825	2.90734e-08	Up
19	ENSAPLG00000008161	1.60285	1.84807e-10	Up
20	ENSAPLG00000011331	2.00287	0.00020549	Up
21	ENSAPLG00000026334	3.03669	2.04273e-06	Up
22	ENSAPLG00000001960	-2.35061	8.91289e-10	Down
23	ENSAPLG00000017622	1.77901	0.000447728	Up
24	ENSAPLG00000011338	-1.87237	7.56135e-11	Down
25	ENSAPLG00000011635	2.52717	4.50597e-07	Up
26	ENSAPLG00000017578	4.03212	1.49673e-08	Up
27	ENSAPLG00000025939	1.87241	3.9074e-08	Up
28	ENSAPLG00000002503	2.18887	0.000538727	Up
29	ENSAPLG00000002000	2.44801	1.27208e-12	Up
30	ENSAPLG00000000666	-1.67334	0.000781234	Down
31	ENSAPLG00000007120	-2.46904	1.34177e-07	Down
32	ENSAPLG00000017558	-1.90362	0.000165868	Down
33	ENSAPLG00000004223	1.6466	0.000173514	Up
34	ENSAPLG00000017981	-3.61022	0.000584293	Down
35	ENSAPLG00000029360	2.01701	4.27778e-08	Up
36	ENSAPLG00000029489	2.41461	5.13225e-07	Up
37	ENSAPLG00000026437	1.60594	6.74415e-11	Up
38	ENSAPLG00000007042	-3.13469	9.91505e-06	Down
39	ENSAPLG00000021879	1.71345	8.2043e-13	Up
40	ENSAPLG00000019011	2.75555	0.000241034	Up
41	ENSAPLG00000005304	2.72233	0.000162015	Up
42	ENSAPLG00000023085	-2.38987	4.7109e-05	Down
43	ENSAPLG00000024864	2.85734	2.44587e-08	Up
44	ENSAPLG00000007639	-3.41687	1.84201e-14	Down
45	ENSAPLG00000017863	2.52076	1.06673e-05	Up
46	ENSAPLG00000021687	1.67127	4.24917e-05	Up
47	ENSAPLG00000002455	-1.71788	0.000838176	Down
48	ENSAPLG00000029248	-1.79281	0.0002085	Down
49	ENSAPLG00000023118	-3.85944	0.000137827	Down
50	ENSAPLG00000021288	1.56256	7.73971e-05	Up
51	ENSAPLG00000017351	2.94602	1.09774e-07	Up
52	ENSAPLG00000030299	1.51211	3.26211e-11	Up
53	ENSAPLG00000010439	-1.97601	6.05652e-08	Down
54	ENSAPLG00000017059	-3.02251	2.76615e-05	Down
55	ENSAPLG00000006032	-2.62459	0.000108948	Down
56	ENSAPLG00000013526	1.72182	0.000259433	Up
57	ENSAPLG00000025774	2.27298	0.000415746	Up
58	ENSAPLG00000005792	-2.35754	7.37527e-05	Down
59	ENSAPLG00000001407	1.77192	6.16921e-08	Up
60	ENSAPLG00000002594	-3.1024	2.43315e-33	Down
61	ENSAPLG00000023700	2.02154	1.87862e-05	Up
62	ENSAPLG00000019257	-4.58873	4.37701e-07	Down
63	ENSAPLG00000015571	2.228	1.5648e-07	Up
64	ENSAPLG00000022873	1.76907	0.000116902	Up
65	ENSAPLG00000015091	-1.89478	1.22552e-06	Down
66	ENSAPLG00000010001	1.59885	3.49721e-06	Up
67	ENSAPLG00000004564	-1.61634	4.41304e-05	Down
68	ENSAPLG00000022325	2.11144	1.2149e-11	Up
69	ENSAPLG00000012184	-1.60595	4.65993e-06	Down
70	ENSAPLG00000025580	2.45987	1.10926e-12	Up
71	ENSAPLG00000028428	-5.00054	0.000366805	Down
72	ENSAPLG00000028838	1.59755	1.35635e-05	Up
73	ENSAPLG00000017013	1.56927	7.81962e-05	Up
74	ENSAPLG00000028648	-3.57552	0.000437117	Down
75	ENSAPLG00000012271	-1.96844	5.46085e-05	Down
76	ENSAPLG00000009693	-5.40606	1.72183e-32	Down
77	ENSAPLG00000007944	-2.99884	1.75738e-06	Down
78	ENSAPLG00000022472	1.59764	0.000760513	Up
79	ENSAPLG00000007509	-2.51966	2.72759e-05	Down
80	ENSAPLG00000003275	-2.44619	0.000145809	Down
81	ENSAPLG00000001593	2.94065	0.000478272	Up
82	ENSAPLG00000028155	3.36161	2.1291e-05	Up
83	ENSAPLG00000026479	-1.82437	2.53095e-09	Down
84	ENSAPLG00000016914	2.5709	0.000380403	Up
85	ENSAPLG00000007796	-1.95505	2.25881e-11	Down
86	ENSAPLG00000022536	2.84688	0.000569614	Up
87	ENSAPLG00000027520	-1.55893	8.0155e-05	Down
88	ENSAPLG00000012377	2.41893	1.58919e-05	Up
89	ENSAPLG00000017034	1.6969	1.952e-07	Up
90	ENSAPLG00000020452	2.12117	5.2089e-08	Up
91	ENSAPLG00000023232	1.64402	2.74119e-05	Up
92	ENSAPLG00000002317	-1.58586	1.4525e-05	Down
93	ENSAPLG00000029440	-1.63425	2.67816e-12	Down
94	ENSAPLG00000021750	-7.22622	2.43448e-10	Down
95	ENSAPLG00000020875	1.50113	5.68661e-06	Up
96	ENSAPLG00000015976	-5.39086	1.45938e-10	Down
97	ENSAPLG00000018949	1.61397	0.000939814	Up
98	ENSAPLG00000018504	2.02658	2.22688e-06	Up
99	ENSAPLG00000005008	-1.88477	3.71686e-11	Down
100	ENSAPLG00000017215	-1.65072	0.000924381	Down
101	ENSAPLG00000029874	1.64543	1.31535e-07	Up
102	ENSAPLG00000010847	-1.79729	6.54899e-14	Down
103	ENSAPLG00000026450	2.7956	2.15323e-05	Up
104	ENSAPLG00000005184	-2.97134	2.24275e-07	Down
105	ENSAPLG00000001038	-1.56468	9.51814e-05	Down
106	ENSAPLG00000030187	-1.52905	1.05163e-11	Down
107	ENSAPLG00000027429	2.30245	9.33679e-05	Up
108	ENSAPLG00000018334	1.67524	0.000131286	Up
109	ENSAPLG00000024300	-2.0474	0.000305615	Down
110	ENSAPLG00000009457	1.93648	1.71901e-10	Up
111	ENSAPLG00000009409	4.01454	1.47795e-06	Up
112	ENSAPLG00000001257	-1.6162	4.53286e-06	Down
113	ENSAPLG00000021296	-2.10957	0.00090055	Down
114	ENSAPLG00000024305	1.92356	7.39205e-06	Up
115	ENSAPLG00000012011	1.59563	0.000464017	Up
116	ENSAPLG00000001610	-3.26064	3.43664e-05	Down
117	ENSAPLG00000026185	2.10721	1.01803e-15	Up
118	ENSAPLG00000028283	-1.71841	0.000848572	Down
119	ENSAPLG00000025875	2.43085	0.000146714	Up
120	ENSAPLG00000017290	1.79051	6.09174e-05	Up
121	ENSAPLG00000007378	1.96046	1.58919e-05	Up
122	ENSAPLG00000006016	-2.85106	3.66273e-06	Down
123	ENSAPLG00000021971	2.47669	0.000578526	Up
124	ENSAPLG00000017760	1.64131	1.07338e-05	Up
125	ENSAPLG00000002313	-3.44014	3.17254e-10	Down
126	ENSAPLG00000022834	1.57307	0.000220116	Up
127	ENSAPLG00000013046	2.12467	0.000172345	Up
128	ENSAPLG00000017980	3.09283	9.0406e-06	Up
129	ENSAPLG00000024106	1.95641	6.82445e-07	Up
130	ENSAPLG00000005123	-4.43531	0.000151486	Down
131	ENSAPLG00000025641	1.91724	0.000250454	Up
132	ENSAPLG00000006133	-2.49172	0.000167855	Down
133	ENSAPLG00000029908	-1.75601	9.33679e-05	Down
134	ENSAPLG00000005382	-4.39688	8.16519e-06	Down
135	ENSAPLG00000024501	1.78694	5.12274e-05	Up
136	ENSAPLG00000030519	2.07498	3.82123e-05	Up
137	ENSAPLG00000025966	-2.79334	1.88852e-06	Down
138	ENSAPLG00000016954	1.65502	6.44877e-05	Up
139	ENSAPLG00000013189	1.74903	1.07855e-05	Up
140	ENSAPLG00000005783	2.01043	0.000571678	Up
141	ENSAPLG00000015518	2.04339	3.04103e-05	Up
142	ENSAPLG00000017354	1.69881	1.12948e-06	Up
143	ENSAPLG00000018165	1.69464	0.000286776	Up
144	ENSAPLG00000020159	-3.1462	0.000858471	Down
145	ENSAPLG00000004552	-3.21213	4.72305e-22	Down
146	ENSAPLG00000021060	1.81679	2.68997e-06	Up
147	ENSAPLG00000027556	1.78069	0.00030632	Up
148	ENSAPLG00000009666	1.83115	8.28452e-13	Up
149	ENSAPLG00000015214	-1.50527	0.000626253	Down
150	ENSAPLG00000015744	-2.51146	1.34522e-14	Down
151	ENSAPLG00000027465	-1.5974	0.00014217	Down
152	ENSAPLG00000016660	-1.52131	1.43852e-07	Down
153	ENSAPLG00000004817	2.03128	0.000167403	Up
154	ENSAPLG00000002789	-2.17976	1.54921e-08	Down
155	ENSAPLG00000024508	3.27708	3.38579e-05	Up
156	ENSAPLG00000025585	3.37146	1.82402e-17	Up
157	ENSAPLG00000016891	2.58324	3.1048e-17	Up
158	ENSAPLG00000023656	1.6724	4.27247e-07	Up
159	ENSAPLG00000004722	-2.00825	4.72727e-05	Down
160	ENSAPLG00000029922	2.22579	2.36887e-07	Up
161	ENSAPLG00000020524	3.52186	2.06868e-08	Up
162	ENSAPLG00000002947	-1.79488	5.33421e-05	Down
163	ENSAPLG00000031127	3.34614	2.89283e-07	Up
164	ENSAPLG00000011409	-1.51619	6.5079e-15	Down
165	ENSAPLG00000019398	2.28041	1.37713e-06	Up
166	ENSAPLG00000001333	1.60563	0.000905375	Up
167	ENSAPLG00000029753	1.6932	6.1417e-14	Up
168	ENSAPLG00000017019	1.80839	0.000733504	Up
169	ENSAPLG00000008827	-1.99896	8.24905e-05	Down
170	ENSAPLG00000014957	-1.6614	2.24635e-11	Down
171	ENSAPLG00000017844	3.89829	0.000106687	Up
172	ENSAPLG00000008393	2.34286	0.000550714	Up
173	ENSAPLG00000018204	1.7046	4.3524e-05	Up
174	ENSAPLG00000004803	1.82615	1.23064e-10	Up
175	ENSAPLG00000016243	-1.85238	5.35119e-13	Down
176	ENSAPLG00000019231	-1.60024	0.000103346	Down
177	ENSAPLG00000026605	2.65076	1.02698e-07	Up
178	ENSAPLG00000013299	-1.94399	0.000117399	Down
179	ENSAPLG00000005501	-2.25625	9.35599e-11	Down
180	ENSAPLG00000024382	2.51733	2.81503e-06	Up
181	ENSAPLG00000017031	2.03379	3.61058e-13	Up
182	ENSAPLG00000027552	2.27047	3.32939e-05	Up
183	ENSAPLG00000029428	1.73066	3.27553e-07	Up
184	ENSAPLG00000026608	1.77234	0.000512833	Up
185	ENSAPLG00000007408	2.27068	0.000269889	Up
186	ENSAPLG00000023648	2.40657	4.44381e-05	Up
187	ENSAPLG00000015887	1.77421	6.19043e-13	Up
188	ENSAPLG00000024161	1.57615	1.21616e-07	Up
189	ENSAPLG00000018690	2.41851	3.61619e-13	Up
190	ENSAPLG00000000299	1.71116	2.61512e-05	Up
191	ENSAPLG00000008273	1.98087	2.10506e-06	Up
192	ENSAPLG00000007508	-2.69046	9.52454e-06	Down
193	ENSAPLG00000007943	-1.94361	0.000150211	Down
194	ENSAPLG00000026551	1.67806	9.29226e-10	Up
195	ENSAPLG00000025746	3.34935	2.02844e-16	Up
196	ENSAPLG00000015677	1.69321	1.03053e-12	Up
197	ENSAPLG00000016157	-1.89838	4.69338e-15	Down
198	ENSAPLG00000025194	2.85807	4.91868e-13	Up
199	ENSAPLG00000017251	1.5882	1.35244e-05	Up
200	ENSAPLG00000001514	2.00392	9.8947e-07	Up
201	ENSAPLG00000022684	1.73149	8.33053e-15	Up
202	ENSAPLG00000017286	-3.04217	1.70937e-09	Down
203	ENSAPLG00000013309	2.26536	5.32935e-06	Up
204	ENSAPLG00000026143	-1.52358	0.000276637	Down
205	ENSAPLG00000020759	-2.59407	1.04362e-09	Down
206	ENSAPLG00000008824	2.02856	9.44327e-06	Up
207	ENSAPLG00000021468	1.57892	0.000130553	Up
208	ENSAPLG00000014288	1.64388	0.000197102	Up
209	ENSAPLG00000026832	1.53844	1.30463e-05	Up
210	ENSAPLG00000017233	2.69118	1.32911e-10	Up
211	ENSAPLG00000010883	-7.02637	2.6101e-06	Down
212	ENSAPLG00000019827	-1.52931	1.6549e-08	Down
213	ENSAPLG00000013537	1.55871	5.49508e-07	Up
214	ENSAPLG00000014759	-1.61617	2.90734e-08	Down
215	ENSAPLG00000006683	1.667	1.32439e-06	Up
216	ENSAPLG00000013271	2.45576	7.03722e-12	Up
217	ENSAPLG00000009865	3.28636	1.09349e-05	Up
218	ENSAPLG00000011511	1.54479	2.98588e-07	Up
219	ENSAPLG00000012646	-2.03126	1.48955e-07	Down
220	ENSAPLG00000019418	1.70912	0.000472116	Up
221	ENSAPLG00000026188	2.49743	0.0001078	Up
222	ENSAPLG00000020111	1.75188	7.94251e-05	Up
223	ENSAPLG00000018136	1.56654	2.31659e-05	Up
224	ENSAPLG00000003125	-2.20169	5.97111e-06	Down
225	ENSAPLG00000012526	2.13619	8.80533e-05	Up
226	ENSAPLG00000010050	-1.76643	0.000893704	Down
227	ENSAPLG00000011792	1.91491	4.6744e-08	Up
228	ENSAPLG00000030237	1.74615	4.08095e-12	Up
229	ENSAPLG00000024168	2.90316	0.000608464	Up
230	ENSAPLG00000006899	1.66213	6.4798e-09	Up
231	ENSAPLG00000017001	3.843	6.64355e-06	Up
232	ENSAPLG00000011085	1.96032	8.24079e-08	Up
233	ENSAPLG00000019285	1.52798	0.000190437	Up
234	ENSAPLG00000003452	-2.70276	1.23404e-07	Down
235	ENSAPLG00000029562	2.22757	2.72028e-05	Up
236	ENSAPLG00000012731	1.69411	2.27702e-06	Up
237	ENSAPLG00000028413	4.29305	1.97751e-06	Up
238	ENSAPLG00000027768	-1.88562	7.56796e-05	Down
239	ENSAPLG00000024933	2.7463	2.85304e-06	Up
240	ENSAPLG00000019893	-3.38371	0.000213134	Down
241	ENSAPLG00000012302	-1.75416	0.000381863	Down
242	ENSAPLG00000006651	-2.06061	3.80125e-14	Down
243	ENSAPLG00000028415	2.09861	0.000506278	Up
244	ENSAPLG00000018341	3.30872	1.23927e-09	Up
245	ENSAPLG00000015081	5.59829	1.48637e-05	Up
246	ENSAPLG00000016404	2.92268	1.7012e-06	Up
247	ENSAPLG00000012532	1.83959	0.000866787	Up
248	ENSAPLG00000021030	-1.73437	5.02657e-05	Down
249	ENSAPLG00000012986	4.24197	4.08767e-05	Up
250	ENSAPLG00000020017	1.70998	0.000139555	Up
251	ENSAPLG00000025599	-1.66891	3.82024e-11	Down
252	ENSAPLG00000016949	1.73775	8.01407e-08	Up
253	ENSAPLG00000016042	-1.59559	0.000285666	Down
254	ENSAPLG00000001621	-2.32083	6.07945e-06	Down
255	ENSAPLG00000019134	3.57801	1.3605e-06	Up
256	ENSAPLG00000018069	1.57297	0.000381072	Up
257	ENSAPLG00000021143	3.07106	2.37399e-06	Up
258	ENSAPLG00000026568	3.04182	4.6903e-23	Up
259	ENSAPLG00000013028	2.41707	2.6384e-31	Up
260	ENSAPLG00000015584	-1.7899	9.92977e-12	Down
261	ENSAPLG00000022180	-6.76531	0.000614939	Down
262	ENSAPLG00000020203	-1.54796	0.000962226	Down
263	ENSAPLG00000024016	1.69112	3.97981e-08	Up
264	ENSAPLG00000013369	1.56095	4.18284e-07	Up
265	ENSAPLG00000025617	1.6095	0.000139555	Up
266	ENSAPLG00000004077	2.05209	1.0904e-06	Up
267	ENSAPLG00000004015	2.56451	2.83526e-05	Up
268	ENSAPLG00000023571	1.88684	2.52846e-08	Up
269	ENSAPLG00000019480	-2.48289	2.67293e-05	Down
270	ENSAPLG00000015937	3.04565	2.9143e-06	Up
271	ENSAPLG00000020374	1.61675	0.000512833	Up
272	ENSAPLG00000027239	8.00467	1.41065e-05	Up
273	ENSAPLG00000025250	1.83275	2.41284e-06	Up
274	ENSAPLG00000004725	1.66139	2.18993e-12	Up
275	ENSAPLG00000021976	2.25262	9.96311e-17	Up
276	ENSAPLG00000022634	-1.53273	0.000262381	Down
277	ENSAPLG00000016537	1.73721	4.08767e-05	Up
278	ENSAPLG00000007910	-5.24048	2.66767e-12	Down
279	ENSAPLG00000004626	4.94668	1.51075e-05	Up
280	ENSAPLG00000024383	-5.23557	0.000139321	Down
281	ENSAPLG00000004419	-2.5707	3.28909e-20	Down
282	ENSAPLG00000020318	-1.84024	7.24433e-09	Down
283	ENSAPLG00000023748	2.80575	2.313e-07	Up
284	ENSAPLG00000020164	2.42954	1.66722e-06	Up
285	ENSAPLG00000012133	-1.90837	7.23994e-05	Down
286	ENSAPLG00000024688	2.89506	1.17648e-13	Up
287	ENSAPLG00000008028	-1.6655	0.000733702	Down
288	ENSAPLG00000004906	2.41132	0.000237096	Up
289	ENSAPLG00000001808	-1.70043	1.09634e-08	Down
290	ENSAPLG00000023653	2.00624	6.80927e-06	Up
291	ENSAPLG00000025486	1.94677	3.17691e-07	Up
292	ENSAPLG00000020022	2.1482	3.52391e-08	Up
293	ENSAPLG00000012332	-2.01647	5.77322e-07	Down
294	ENSAPLG00000004865	-1.79841	3.61058e-13	Down
295	ENSAPLG00000005778	-1.88544	1.09774e-07	Down
296	ENSAPLG00000007476	2.04409	1.02878e-07	Up
297	ENSAPLG00000025156	1.54225	0.000672335	Up
298	ENSAPLG00000002048	2.58232	5.4292e-11	Up
299	ENSAPLG00000012853	-2.37291	4.78611e-07	Down
300	ENSAPLG00000016398	-1.57514	1.20626e-05	Down
301	ENSAPLG00000021802	-3.31341	0.000367556	Down
302	ENSAPLG00000026423	-2.96078	6.96004e-08	Down
303	ENSAPLG00000018441	1.62563	8.58969e-10	Up
304	ENSAPLG00000020439	-3.51154	9.9926e-07	Down
305	ENSAPLG00000019392	-1.51951	3.46527e-07	Down
306	ENSAPLG00000008644	2.42807	1.23162e-09	Up
307	ENSAPLG00000026247	1.67136	1.05978e-16	Up
308	ENSAPLG00000016679	-1.63951	6.54811e-06	Down
309	ENSAPLG00000017804	1.66805	3.78418e-05	Up
310	ENSAPLG00000006102	3.16695	4.66243e-05	Up
311	ENSAPLG00000007047	-2.49594	6.23155e-08	Down
312	ENSAPLG00000027403	2.02943	9.53296e-08	Up
313	ENSAPLG00000011540	1.95909	2.42376e-05	Up
314	ENSAPLG00000031072	2.03196	0.000323299	Up
315	ENSAPLG00000019427	1.70753	8.63475e-06	Up
316	ENSAPLG00000009958	-1.78069	3.28421e-05	Down
317	ENSAPLG00000012882	-1.60737	0.000711935	Down
318	ENSAPLG00000029852	3.47031	0.000206044	Up
319	ENSAPLG00000029732	2.28537	0.000708045	Up
320	ENSAPLG00000012166	-2.56029	2.10848e-14	Down
321	ENSAPLG00000015737	-1.69141	6.0982e-07	Down
322	ENSAPLG00000018332	-2.63651	2.06624e-08	Down
323	ENSAPLG00000013567	1.88907	8.38206e-08	Up
324	ENSAPLG00000027270	2.08321	2.7958e-11	Up
325	ENSAPLG00000012173	-1.74375	6.05652e-08	Down
326	ENSAPLG00000025074	2.2434	0.000111225	Up
327	ENSAPLG00000006077	-2.2946	9.46004e-09	Down
328	ENSAPLG00000002252	-2.22102	6.62322e-06	Down
329	ENSAPLG00000002083	1.52638	0.000220462	Up
330	ENSAPLG00000009229	-2.66122	1.4401e-06	Down
331	ENSAPLG00000019416	2.1225	2.42743e-06	Up
332	ENSAPLG00000018905	1.8595	7.1095e-09	Up
333	ENSAPLG00000029446	2.98714	9.93636e-05	Up
334	ENSAPLG00000014035	1.64289	4.48268e-11	Up
335	ENSAPLG00000010999	-7.37404	5.34101e-19	Down
336	ENSAPLG00000009688	-2.0639	1.3241e-08	Down
337	ENSAPLG00000017118	1.81166	7.98387e-09	Up
338	ENSAPLG00000012356	-1.5331	1.52596e-07	Down
339	ENSAPLG00000025098	-1.58872	0.000247733	Down
340	ENSAPLG00000014313	1.56641	2.04796e-05	Up
341	ENSAPLG00000005910	3.32579	3.13551e-08	Up
342	ENSAPLG00000012436	-2.33845	8.0155e-05	Down
343	ENSAPLG00000021362	1.51925	2.82903e-10	Up
344	ENSAPLG00000026385	-2.21076	0.000330055	Down
345	ENSAPLG00000007669	-2.87215	1.54913e-08	Down
346	ENSAPLG00000009954	-1.76414	2.18404e-13	Down
347	ENSAPLG00000011142	-4.20954	0.000194997	Down
348	ENSAPLG00000010285	-2.07933	1.22432e-05	Down
349	ENSAPLG00000020414	2.80623	1.47228e-06	Up
350	ENSAPLG00000023226	1.55535	5.39756e-06	Up
351	ENSAPLG00000023031	2.62388	0.000383959	Up
352	ENSAPLG00000015805	1.99476	7.11195e-08	Up
353	ENSAPLG00000020906	-2.92896	2.6904e-12	Down
354	ENSAPLG00000015628	2.18989	2.96593e-08	Up
355	ENSAPLG00000022011	-2.30065	0.000181695	Down
356	ENSAPLG00000016553	3.05934	6.6055e-08	Up
357	ENSAPLG00000008138	-2.54765	3.27259e-06	Down
358	ENSAPLG00000020132	1.58379	2.44301e-06	Up
359	ENSAPLG00000004491	2.89907	3.07867e-09	Up
360	ENSAPLG00000018857	1.97333	7.26506e-05	Up
361	ENSAPLG00000015946	3.93666	1.52703e-06	Up
362	ENSAPLG00000011296	-1.59337	0.000173573	Down
363	ENSAPLG00000007276	3.22239	0.000368159	Up
364	ENSAPLG00000027192	3.16693	2.70406e-05	Up
365	ENSAPLG00000008685	-2.36354	0.000228676	Down
366	ENSAPLG00000005857	1.72437	2.35373e-10	Up
367	ENSAPLG00000008012	1.89772	0.00031759	Up
368	ENSAPLG00000020458	1.74446	2.02622e-10	Up
369	ENSAPLG00000001174	-1.81824	1.51385e-09	Down
370	ENSAPLG00000005687	-1.55186	1.0164e-05	Down
371	ENSAPLG00000024170	2.10896	2.84407e-05	Up
372	ENSAPLG00000025430	3.68471	2.73256e-08	Up
373	ENSAPLG00000008103	-1.70451	3.2119e-05	Down
374	ENSAPLG00000022230	1.57515	2.44736e-11	Up
375	ENSAPLG00000003312	2.01242	0.00080839	Up
376	ENSAPLG00000029767	-1.90957	5.86137e-10	Down
377	ENSAPLG00000030647	2.27504	4.57222e-14	Up
378	ENSAPLG00000016619	2.52778	0.000176138	Up
379	ENSAPLG00000016603	2.03112	1.47034e-07	Up
380	ENSAPLG00000014633	1.64222	1.02878e-07	Up
381	ENSAPLG00000018644	1.67331	1.08559e-09	Up
382	ENSAPLG00000025169	-2.22842	5.09356e-05	Down
383	ENSAPLG00000023679	1.54438	0.000929927	Up
384	ENSAPLG00000026911	2.55876	2.00785e-05	Up
385	ENSAPLG00000001225	2.75341	2.94752e-07	Up
386	ENSAPLG00000027720	4.13122	1.25506e-12	Up
387	ENSAPLG00000029210	-3.74382	1.10926e-12	Down
388	ENSAPLG00000024464	-3.23564	1.49302e-05	Down
389	ENSAPLG00000014326	-1.54969	8.83365e-05	Down
390	ENSAPLG00000023747	-1.76724	8.16139e-07	Down
391	ENSAPLG00000026256	1.55068	3.06711e-05	Up
392	ENSAPLG00000008926	-2.37766	5.49625e-05	Down
393	ENSAPLG00000020752	1.62547	2.72672e-06	Up
394	ENSAPLG00000009256	-1.57883	7.06758e-07	Down
395	ENSAPLG00000025086	4.62453	0.000265835	Up
396	ENSAPLG00000007416	-1.82924	5.53759e-06	Down
397	ENSAPLG00000021595	-1.86386	7.85624e-07	Down
398	ENSAPLG00000012959	-1.55793	8.44868e-22	Down
399	ENSAPLG00000029275	2.30357	4.31824e-17	Up
400	ENSAPLG00000024320	-1.60523	2.45823e-08	Down
401	ENSAPLG00000023887	3.17484	8.8014e-23	Up
402	ENSAPLG00000020825	2.97632	2.16998e-17	Up
403	ENSAPLG00000030349	3.08765	3.10831e-05	Up
404	ENSAPLG00000020172	4.19279	4.23293e-07	Up
405	ENSAPLG00000016298	2.22667	6.61133e-05	Up
406	ENSAPLG00000023764	3.15423	3.02915e-09	Up
407	ENSAPLG00000001957	-2.01954	1.31994e-05	Down
408	ENSAPLG00000011997	1.69585	8.44868e-22	Up
409	ENSAPLG00000012620	5.82768	7.76184e-09	Up
410	ENSAPLG00000016397	2.08132	1.85683e-12	Up
411	ENSAPLG00000015755	-2.32076	4.71656e-05	Down
412	ENSAPLG00000017044	6.3299	5.86137e-10	Up
413	ENSAPLG00000008532	-3.4881	6.93084e-19	Down
414	ENSAPLG00000026360	2.72326	0.000563876	Up
415	ENSAPLG00000021127	1.83966	2.88379e-06	Up
416	ENSAPLG00000010696	-2.13617	8.97561e-07	Down
417	ENSAPLG00000030041	-2.43455	1.39789e-06	Down
418	ENSAPLG00000002101	-2.0716	3.63565e-12	Down
419	ENSAPLG00000018256	-4.97337	3.06108e-05	Down
420	ENSAPLG00000029511	2.13819	0.000108123	Up
421	ENSAPLG00000022490	2.74539	0.000204238	Up
422	ENSAPLG00000017683	1.52114	9.58234e-06	Up
423	ENSAPLG00000017552	-1.95306	3.03133e-05	Down
424	ENSAPLG00000022597	1.76391	4.55324e-09	Up
425	ENSAPLG00000001052	1.58522	0.000900379	Up
426	ENSAPLG00000018616	-1.86212	8.08144e-05	Down
427	ENSAPLG00000009083	-4.79478	0.000578526	Down
428	ENSAPLG00000009115	-4.40754	1.7226e-05	Down
429	ENSAPLG00000017012	2.00062	2.93108e-09	Up
430	ENSAPLG00000003109	-2.01649	3.17569e-07	Down
431	ENSAPLG00000012449	1.52602	4.67135e-11	Up
432	ENSAPLG00000018891	1.7476	6.29987e-10	Up
433	ENSAPLG00000007052	1.79052	4.71656e-05	Up
434	ENSAPLG00000015665	1.78305	0.000153082	Up
435	ENSAPLG00000024467	-4.56968	6.9343e-05	Down
436	ENSAPLG00000010198	1.98942	0.000556666	Up
437	ENSAPLG00000004577	3.15704	1.54358e-08	Up
438	ENSAPLG00000028745	1.67433	0.00040589	Up
439	ENSAPLG00000012088	1.85793	0.000482892	Up
440	ENSAPLG00000020095	2.50641	0.000779772	Up
441	ENSAPLG00000029869	1.66982	1.43487e-05	Up
442	ENSAPLG00000030544	1.83742	0.000113408	Up
443	ENSAPLG00000016125	2.28221	8.62971e-18	Up
444	ENSAPLG00000016981	2.8418	5.38019e-18	Up
445	ENSAPLG00000008328	2.47824	3.96178e-05	Up
446	ENSAPLG00000014765	-1.52052	5.19594e-06	Down
447	ENSAPLG00000011146	3.2169	2.31838e-05	Up
448	ENSAPLG00000020015	1.5961	2.44063e-06	Up
449	ENSAPLG00000018569	-1.55663	7.03144e-05	Down
450	ENSAPLG00000024364	1.82055	3.058e-09	Up
451	ENSAPLG00000002247	4.15895	1.18128e-11	Up
452	ENSAPLG00000017105	1.65062	1.46743e-09	Up
453	ENSAPLG00000010063	1.71469	1.55251e-07	Up
454	ENSAPLG00000005043	1.63296	3.37091e-16	Up
455	ENSAPLG00000027604	-1.64015	4.06872e-07	Down
456	ENSAPLG00000026236	1.63711	1.63041e-05	Up
457	ENSAPLG00000021022	3.17954	6.23753e-05	Up
458	ENSAPLG00000018191	-2.03918	9.6865e-09	Down
459	ENSAPLG00000023724	1.76799	2.36491e-08	Up
460	ENSAPLG00000012660	1.72424	1.62082e-07	Up
461	ENSAPLG00000025180	1.55453	8.79227e-09	Up
462	ENSAPLG00000002216	-1.90361	5.15039e-07	Down
463	ENSAPLG00000024154	1.90129	6.08121e-14	Up
464	ENSAPLG00000016414	2.30406	3.5402e-09	Up
465	ENSAPLG00000028573	1.65883	3.0705e-06	Up
466	ENSAPLG00000015284	-1.60841	0.000148313	Down
467	ENSAPLG00000014675	3.00325	8.5409e-08	Up
468	ENSAPLG00000026730	1.60413	9.63425e-12	Up
469	ENSAPLG00000027116	1.82368	4.29292e-05	Up
470	ENSAPLG00000019472	1.79614	0.000909585	Up
471	ENSAPLG00000006639	-3.21618	3.85766e-10	Down
472	ENSAPLG00000017652	1.61319	5.7709e-13	Up
473	ENSAPLG00000030907	2.03416	4.32287e-15	Up
