# Supplementary material for: Molecular genetic characterization and meat-use functional gene identification in Jianshui yellow–brown ducks through combined resequencing and transcriptome analysis
Source: Front Vet Sci. 2023 Dec 12;10:1269904. doi: 10.3389/fvets.2023.1269904 (PMC10765987; doi:10.3389/fvets.2023.1269904)
Supplement: Supplementary file 1 [file Data_Sheet_1.zip › Table S13.xlsx]

## Sheet: Sheet1
Table S13 Differentially expressed genes in the breast muscle transcriptome of Pekin duck vs. mallard duck (screening threshold is log2 (Foldchange > 1.5 and padj<0.001))
	gene_id	log2FoldChange	padj	Level
1	ENSAPLG00000016444	-5.2515	0.000238201	Down
2	ENSAPLG00000027299	-2.07754	0.000870154	Down
3	ENSAPLG00000009886	-1.81386	0.000563295	Down
4	ENSAPLG00000003276	1.52754	0.000900017	Up
5	ENSAPLG00000010046	2.07792	3.56083e-05	Up
6	ENSAPLG00000027360	2.02834	3.1485e-09	Up
7	ENSAPLG00000001663	2.71442	1.68716e-05	Up
8	ENSAPLG00000015024	-1.51373	0.000658853	Down
9	ENSAPLG00000009685	-2.58882	1.86934e-05	Down
10	ENSAPLG00000004581	2.60495	2.44965e-20	Up
11	ENSAPLG00000005138	5.96313	3.25825e-16	Up
12	ENSAPLG00000010446	-2.63816	1.66269e-11	Down
13	ENSAPLG00000001124	-1.96142	3.57499e-08	Down
14	ENSAPLG00000020731	-3.37458	1.87114e-09	Down
15	ENSAPLG00000003824	-1.55136	0.000923186	Down
16	ENSAPLG00000006049	-1.51655	0.000216334	Down
17	ENSAPLG00000021237	-1.9066	2.42646e-05	Down
18	ENSAPLG00000004034	-2.59496	4.96448e-09	Down
19	ENSAPLG00000004025	-2.89034	6.25368e-10	Down
20	ENSAPLG00000012275	-2.11909	2.75602e-07	Down
21	ENSAPLG00000003895	-3.05245	1.45704e-15	Down
22	ENSAPLG00000008909	-2.85939	1.06006e-07	Down
23	ENSAPLG00000009943	2.46753	0.000198652	Up
24	ENSAPLG00000007489	2.81415	4.01404e-10	Up
25	ENSAPLG00000004278	-1.52644	0.000101477	Down
26	ENSAPLG00000015463	1.91335	0.000484154	Up
27	ENSAPLG00000024182	1.61366	0.000183938	Up
28	ENSAPLG00000011383	2.0134	9.64237e-06	Up
29	ENSAPLG00000004552	-1.58643	0.000601552	Down
30	ENSAPLG00000004584	-3.96783	4.32629e-08	Down
31	ENSAPLG00000017984	2.10536	0.000613947	Up
32	ENSAPLG00000008417	1.52857	4.8336e-08	Up
33	ENSAPLG00000015178	-3.16627	1.34635e-12	Down
34	ENSAPLG00000015230	-2.23076	5.42609e-06	Down
35	ENSAPLG00000012368	2.02687	0.00074031	Up
36	ENSAPLG00000015529	-3.69546	9.91139e-06	Down
37	ENSAPLG00000011467	-2.05608	9.42482e-14	Down
38	ENSAPLG00000003259	-2.31813	8.3123e-11	Down
39	ENSAPLG00000002647	-2.12347	1.87956e-07	Down
40	ENSAPLG00000004714	-3.20697	5.82934e-10	Down
41	ENSAPLG00000016022	2.79544	0.00026456	Up
42	ENSAPLG00000028817	-2.50069	2.25204e-12	Down
43	ENSAPLG00000007648	2.89981	9.00657e-10	Up
44	ENSAPLG00000008090	-3.77233	3.19627e-08	Down
45	ENSAPLG00000008656	-2.49113	0.000923186	Down
46	ENSAPLG00000012935	1.68859	0.000930933	Up
47	ENSAPLG00000006689	1.79424	7.834e-08	Up
48	ENSAPLG00000014066	-2.11056	4.9379e-06	Down
49	ENSAPLG00000014005	-3.09346	1.80595e-18	Down
50	ENSAPLG00000027076	-2.19966	1.33063e-07	Down
51	ENSAPLG00000003314	-2.3966	2.19792e-12	Down
52	ENSAPLG00000019275	-3.0614	1.72908e-05	Down
53	ENSAPLG00000005501	-2.21788	3.28957e-06	Down
54	ENSAPLG00000006077	-1.79214	2.54869e-05	Down
55	ENSAPLG00000010899	-1.74322	0.000207807	Down
56	ENSAPLG00000027987	2.359	3.64908e-05	Up
57	ENSAPLG00000022482	7.08046	0.00026456	Up
58	ENSAPLG00000022038	1.6217	1.4969e-06	Up
59	ENSAPLG00000009135	-2.50546	1.47066e-08	Down
60	ENSAPLG00000025438	-2.84505	2.03778e-12	Down
61	ENSAPLG00000025884	5.33891	0.000480706	Up
62	ENSAPLG00000022988	-1.66964	9.40553e-05	Down
63	ENSAPLG00000010095	2.08783	1.38841e-07	Up
64	ENSAPLG00000013701	2.66759	1.51343e-06	Up
65	ENSAPLG00000006380	1.60815	1.4068e-05	Up
66	ENSAPLG00000013115	2.92322	0.000439329	Up
67	ENSAPLG00000008644	-1.62246	1.24389e-07	Down
68	ENSAPLG00000015168	-3.63028	3.6994e-08	Down
69	ENSAPLG00000006127	1.63179	0.000207807	Up
70	ENSAPLG00000005879	-1.93348	6.87406e-06	Down
71	ENSAPLG00000008951	-2.37108	0.000895972	Down
72	ENSAPLG00000002961	-9.72817	2.46013e-05	Down
73	ENSAPLG00000012345	-2.45015	4.1169e-13	Down
74	ENSAPLG00000012332	-2.93777	2.38063e-06	Down
75	ENSAPLG00000008830	-1.79874	4.54145e-07	Down
76	ENSAPLG00000012263	-1.50492	4.86337e-07	Down
77	ENSAPLG00000006772	-2.41837	3.61423e-05	Down
78	ENSAPLG00000003673	-2.23185	4.30869e-07	Down
79	ENSAPLG00000031164	1.60186	0.000310787	Up
80	ENSAPLG00000006292	-1.81239	1.86926e-08	Down
81	ENSAPLG00000030495	-1.66657	0.000162742	Down
82	ENSAPLG00000014659	-2.56234	6.33745e-10	Down
83	ENSAPLG00000006597	2.12357	1.20841e-15	Up
84	ENSAPLG00000006473	-2.9906	2.99673e-06	Down
85	ENSAPLG00000028497	-7.50611	0.000427801	Down
86	ENSAPLG00000010377	-3.06452	1.77625e-14	Down
87	ENSAPLG00000011169	-1.50428	4.06495e-06	Down
88	ENSAPLG00000002582	-3.09619	3.61423e-05	Down
89	ENSAPLG00000029276	-2.8522	2.93804e-05	Down
90	ENSAPLG00000009495	-2.04935	0.000783809	Down
91	ENSAPLG00000005008	-2.01674	3.81982e-06	Down
92	ENSAPLG00000017045	1.64994	6.07552e-09	Up
93	ENSAPLG00000010884	-2.92114	1.10959e-12	Down
94	ENSAPLG00000009608	1.54789	4.83072e-06	Up
95	ENSAPLG00000005280	2.02302	1.05773e-07	Up
96	ENSAPLG00000010484	2.36452	3.35395e-11	Up
97	ENSAPLG00000011026	-2.82439	0.000317572	Down
98	ENSAPLG00000020041	-3.05357	6.14752e-09	Down
99	ENSAPLG00000009492	-1.87366	1.70458e-06	Down
100	ENSAPLG00000016465	-2.34845	1.9673e-07	Down
101	ENSAPLG00000010314	-2.03359	1.85523e-07	Down
102	ENSAPLG00000013008	1.54652	0.000835902	Up
103	ENSAPLG00000004634	1.74076	4.40984e-09	Up
104	ENSAPLG00000003929	-1.65871	9.21832e-10	Down
105	ENSAPLG00000003003	-4.03893	1.12261e-06	Down
106	ENSAPLG00000014703	-4.55347	6.31769e-12	Down
107	ENSAPLG00000009654	-3.19735	2.99217e-06	Down
108	ENSAPLG00000014234	-1.92073	4.5459e-10	Down
109	ENSAPLG00000025531	2.6858	0.000475241	Up
110	ENSAPLG00000011448	-2.47156	6.93375e-15	Down
111	ENSAPLG00000006427	1.64395	8.30737e-09	Up
112	ENSAPLG00000029248	-2.59529	1.88387e-09	Down
113	ENSAPLG00000006826	3.02047	2.68299e-14	Up
114	ENSAPLG00000030007	-2.0753	0.000493095	Down
115	ENSAPLG00000006305	-1.51782	0.000743316	Down
116	ENSAPLG00000024909	-4.5194	3.08776e-05	Down
117	ENSAPLG00000007276	2.72003	0.000107612	Up
118	ENSAPLG00000009110	-2.04584	3.25017e-06	Down
119	ENSAPLG00000015723	-5.84633	8.93132e-08	Down
120	ENSAPLG00000015660	-1.54451	0.000382496	Down
121	ENSAPLG00000029489	2.03582	7.42863e-05	Up
122	ENSAPLG00000002357	-5.00984	3.85108e-06	Down
123	ENSAPLG00000001269	1.93498	0.000477607	Up
124	ENSAPLG00000011456	-2.73968	9.78025e-11	Down
125	ENSAPLG00000010010	2.63602	1.34859e-09	Up
126	ENSAPLG00000012417	-1.65659	0.000176233	Down
127	ENSAPLG00000012952	-5.16998	0.000250924	Down
128	ENSAPLG00000014957	-2.1062	4.33277e-07	Down
129	ENSAPLG00000025704	1.94606	1.87956e-07	Up
130	ENSAPLG00000011647	-2.48027	6.79134e-11	Down
131	ENSAPLG00000011319	-2.02446	1.67126e-08	Down
132	ENSAPLG00000011837	-3.04135	0.00041364	Down
133	ENSAPLG00000001419	2.01241	0.000522782	Up
134	ENSAPLG00000009983	1.58467	3.03592e-07	Up
135	ENSAPLG00000019318	-4.31197	8.3169e-15	Down
136	ENSAPLG00000006717	2.38104	1.77673e-10	Up
137	ENSAPLG00000025926	-3.3119	0.000427801	Down
138	ENSAPLG00000014181	1.81101	2.78988e-09	Up
139	ENSAPLG00000002204	-1.89804	4.46841e-07	Down
140	ENSAPLG00000004624	-1.74184	0.000349053	Down
141	ENSAPLG00000005067	-3.97259	9.8295e-05	Down
142	ENSAPLG00000004483	-2.34915	1.28266e-08	Down
143	ENSAPLG00000025468	-1.52137	7.5126e-06	Down
144	ENSAPLG00000009032	-2.75596	5.61902e-09	Down
145	ENSAPLG00000002368	1.64144	1.36462e-06	Up
146	ENSAPLG00000013272	1.81943	3.31313e-06	Up
147	ENSAPLG00000005167	-2.1914	5.91021e-05	Down
148	ENSAPLG00000005719	1.94983	0.000274888	Up
149	ENSAPLG00000027260	-5.38054	3.30934e-06	Down
150	ENSAPLG00000003392	1.51859	0.000492862	Up
151	ENSAPLG00000014022	-1.96043	1.55533e-06	Down
152	ENSAPLG00000006149	-2.22707	0.000315134	Down
153	ENSAPLG00000014844	-1.90439	8.69245e-05	Down
154	ENSAPLG00000015309	2.09128	0.000187909	Up
155	ENSAPLG00000003826	-1.63252	0.000111082	Down
156	ENSAPLG00000012170	-1.81519	4.54082e-05	Down
157	ENSAPLG00000002916	-2.26145	3.57499e-08	Down
158	ENSAPLG00000028461	1.99157	0.000326943	Up
159	ENSAPLG00000011742	3.0963	4.12537e-05	Up
160	ENSAPLG00000012815	2.24855	2.51127e-06	Up
161	ENSAPLG00000006616	-1.77069	0.000216677	Down
162	ENSAPLG00000008012	-3.00679	4.34614e-06	Down
163	ENSAPLG00000005923	-1.87	3.82221e-08	Down
164	ENSAPLG00000008787	-1.57521	4.17535e-07	Down
165	ENSAPLG00000000654	-6.16762	2.60187e-15	Down
166	ENSAPLG00000007359	-1.50846	4.84457e-05	Down
167	ENSAPLG00000015111	-1.68827	9.75623e-06	Down
168	ENSAPLG00000002737	-1.58985	5.358e-05	Down
169	ENSAPLG00000009401	-2.5697	9.58273e-14	Down
170	ENSAPLG00000012707	-2.28241	5.76495e-06	Down
171	ENSAPLG00000015017	-1.99173	2.25142e-09	Down
172	ENSAPLG00000010071	-2.60213	6.20555e-06	Down
173	ENSAPLG00000020579	-1.54416	4.88993e-07	Down
174	ENSAPLG00000012740	-1.50081	0.00096285	Down
175	ENSAPLG00000025584	1.52355	4.32629e-08	Up
176	ENSAPLG00000008294	-2.85056	4.96448e-09	Down
177	ENSAPLG00000007157	-1.69333	1.10984e-08	Down
178	ENSAPLG00000009781	-1.90933	0.000606472	Down
179	ENSAPLG00000003502	2.0065	1.9519e-07	Up
180	ENSAPLG00000009378	-2.10376	0.000683435	Down
181	ENSAPLG00000009456	-3.18426	3.3804e-06	Down
182	ENSAPLG00000009518	-2.20214	5.63934e-07	Down
183	ENSAPLG00000011900	2.07516	0.000409448	Up
184	ENSAPLG00000007120	1.75702	0.000775167	Up
185	ENSAPLG00000003497	-1.89189	5.51432e-13	Down
186	ENSAPLG00000004054	2.17812	0.000469127	Up
187	ENSAPLG00000002860	-2.60665	7.43348e-05	Down
188	ENSAPLG00000006849	-2.30067	0.000274888	Down
189	ENSAPLG00000008804	-6.00188	1.01356e-10	Down
190	ENSAPLG00000002574	1.96303	0.000551009	Up
191	ENSAPLG00000020445	-3.21073	6.81436e-08	Down
192	ENSAPLG00000016373	2.67805	3.54253e-11	Up
193	ENSAPLG00000018391	-1.6116	0.00041364	Down
194	ENSAPLG00000000930	-1.6469	1.57133e-05	Down
195	ENSAPLG00000012925	-2.11322	7.10083e-05	Down
196	ENSAPLG00000012571	-3.0998	2.11162e-05	Down
197	ENSAPLG00000008248	-1.88155	7.05816e-06	Down
198	ENSAPLG00000024161	-1.9062	6.03203e-05	Down
199	ENSAPLG00000014530	2.66172	7.68211e-06	Up
200	ENSAPLG00000015140	-1.651	4.83718e-05	Down
201	ENSAPLG00000003541	-1.79462	2.72609e-06	Down
202	ENSAPLG00000007165	-2.34164	1.87114e-09	Down
203	ENSAPLG00000007409	2.21355	6.53613e-08	Up
204	ENSAPLG00000002843	-4.9719	1.69745e-08	Down
205	ENSAPLG00000024749	-1.57189	4.0727e-05	Down
206	ENSAPLG00000005285	-1.57949	5.29487e-06	Down
207	ENSAPLG00000008924	1.87886	7.00502e-06	Up
208	ENSAPLG00000008343	-3.24932	1.57195e-06	Down
209	ENSAPLG00000002698	-2.74319	1.92552e-07	Down
210	ENSAPLG00000006901	-2.16565	3.16918e-05	Down
211	ENSAPLG00000001050	-1.613	0.00021918	Down
212	ENSAPLG00000027146	5.78268	3.53282e-20	Up
213	ENSAPLG00000014898	-3.77943	0.000274888	Down
214	ENSAPLG00000014055	-2.49496	2.61434e-08	Down
215	ENSAPLG00000001630	-1.80646	2.62945e-07	Down
216	ENSAPLG00000003151	-2.84743	2.27707e-17	Down
217	ENSAPLG00000006858	-3.48586	4.01113e-12	Down
218	ENSAPLG00000009615	-2.17956	5.08692e-06	Down
219	ENSAPLG00000003893	-2.58494	4.87075e-13	Down
220	ENSAPLG00000017682	-2.77572	3.46275e-09	Down
221	ENSAPLG00000008881	-1.52916	1.82574e-07	Down
222	ENSAPLG00000023161	-3.69539	0.000360192	Down
223	ENSAPLG00000021064	2.25873	0.000198289	Up
224	ENSAPLG00000021384	-2.13631	0.000689402	Down
225	ENSAPLG00000012284	2.11712	1.49334e-06	Up
226	ENSAPLG00000004914	-2.51062	4.29829e-06	Down
227	ENSAPLG00000001995	3.09747	1.46982e-13	Up
228	ENSAPLG00000021282	2.30185	3.51492e-09	Up
229	ENSAPLG00000006869	-2.87559	4.17436e-07	Down
230	ENSAPLG00000007711	-2.84623	1.6569e-10	Down
231	ENSAPLG00000009852	-2.15711	1.26607e-06	Down
232	ENSAPLG00000012180	-1.77517	2.21697e-05	Down
233	ENSAPLG00000002400	1.88023	4.80486e-08	Up
234	ENSAPLG00000003687	-2.04173	2.61434e-08	Down
235	ENSAPLG00000011354	-7.05237	2.67388e-07	Down
236	ENSAPLG00000013958	2.08259	5.16852e-06	Up
237	ENSAPLG00000025746	2.57938	2.08704e-06	Up
238	ENSAPLG00000001856	1.51146	2.61273e-05	Up
239	ENSAPLG00000012650	-2.96405	0.000477607	Down
240	ENSAPLG00000009302	2.56916	1.12261e-06	Up
241	ENSAPLG00000010501	-2.05552	0.00035295	Down
242	ENSAPLG00000010336	-2.41017	8.29649e-05	Down
243	ENSAPLG00000012658	-1.68869	5.11445e-06	Down
244	ENSAPLG00000026013	-4.1167	8.24731e-08	Down
245	ENSAPLG00000015902	-2.74864	5.08692e-06	Down
246	ENSAPLG00000003217	-2.38025	1.46938e-08	Down
247	ENSAPLG00000013537	1.8405	1.27965e-07	Up
248	ENSAPLG00000012607	-1.82016	0.000217548	Down
249	ENSAPLG00000008739	2.34527	3.3804e-06	Up
250	ENSAPLG00000002646	-1.68257	1.09607e-06	Down
251	ENSAPLG00000011388	-2.35354	1.46627e-09	Down
252	ENSAPLG00000008536	3.51843	0.000177748	Up
253	ENSAPLG00000027049	-2.62104	0.000930933	Down
254	ENSAPLG00000005079	1.81342	1.18147e-05	Up
255	ENSAPLG00000021252	1.5611	0.000314295	Up
256	ENSAPLG00000015729	1.98899	0.000226676	Up
257	ENSAPLG00000013271	-1.6962	4.25743e-07	Down
258	ENSAPLG00000006274	-2.2591	1.76639e-09	Down
259	ENSAPLG00000005994	1.59193	5.18257e-05	Up
260	ENSAPLG00000008175	-2.62843	2.64247e-05	Down
261	ENSAPLG00000004328	-2.08031	9.69169e-08	Down
262	ENSAPLG00000007445	2.1203	9.29051e-05	Up
263	ENSAPLG00000009829	2.73262	1.02306e-09	Up
264	ENSAPLG00000005859	1.70453	0.000366759	Up
265	ENSAPLG00000002958	-1.84616	0.000164803	Down
266	ENSAPLG00000013945	-1.5307	1.17878e-05	Down
267	ENSAPLG00000027938	-2.27088	4.74084e-06	Down
268	ENSAPLG00000005371	-1.78785	0.000140089	Down
269	ENSAPLG00000005369	-2.23777	0.000818948	Down
270	ENSAPLG00000002626	-2.02126	6.15804e-08	Down
271	ENSAPLG00000008432	2.91013	3.75529e-20	Up
272	ENSAPLG00000002255	-2.13068	0.000609206	Down
273	ENSAPLG00000006640	-3.40331	5.21325e-10	Down
274	ENSAPLG00000015766	-1.7446	0.000323059	Down
275	ENSAPLG00000003400	1.68616	0.000168764	Up
276	ENSAPLG00000014485	2.59581	1.587e-08	Up
277	ENSAPLG00000009070	-2.11996	0.000293364	Down
278	ENSAPLG00000013371	2.02192	1.60438e-06	Up
279	ENSAPLG00000025216	2.57265	6.85174e-05	Up
280	ENSAPLG00000018200	1.89199	0.00074031	Up
281	ENSAPLG00000005046	-2.01421	1.67126e-08	Down
282	ENSAPLG00000004307	-3.93421	5.85208e-22	Down
283	ENSAPLG00000003299	-5.00675	3.05037e-13	Down
284	ENSAPLG00000003793	1.5194	8.38969e-05	Up
285	ENSAPLG00000004315	-1.51153	1.01916e-05	Down
286	ENSAPLG00000004476	-1.64111	8.1192e-05	Down
287	ENSAPLG00000012832	-3.30066	2.00461e-17	Down
288	ENSAPLG00000010958	-3.11477	2.60187e-15	Down
289	ENSAPLG00000022824	-2.32055	0.000603591	Down
290	ENSAPLG00000001287	-1.96392	4.98768e-06	Down
291	ENSAPLG00000011765	3.2262	4.63859e-11	Up
292	ENSAPLG00000012493	2.42643	1.41147e-05	Up
293	ENSAPLG00000004554	1.89422	7.50861e-06	Up
294	ENSAPLG00000006381	1.65804	0.000460383	Up
295	ENSAPLG00000011574	-1.66688	6.02648e-05	Down
296	ENSAPLG00000012868	-2.55924	2.47227e-08	Down
297	ENSAPLG00000013356	-2.3767	7.71059e-09	Down
298	ENSAPLG00000006115	2.0957	2.99673e-06	Up
299	ENSAPLG00000022330	-2.21262	0.000930933	Down
300	ENSAPLG00000016381	1.86609	4.02539e-05	Up
301	ENSAPLG00000012941	-1.55095	3.8274e-06	Down
302	ENSAPLG00000012027	5.54098	0.000634338	Up
303	ENSAPLG00000005934	2.01141	2.68784e-05	Up
304	ENSAPLG00000015272	1.9268	4.27673e-05	Up
305	ENSAPLG00000027587	-1.74595	1.96969e-06	Down
306	ENSAPLG00000002303	-4.49066	7.35683e-17	Down
307	ENSAPLG00000004977	-1.62312	1.47066e-08	Down
308	ENSAPLG00000011280	1.61704	5.358e-05	Up
309	ENSAPLG00000008390	2.52755	1.78592e-16	Up
310	ENSAPLG00000021324	-4.16198	9.25515e-05	Down
311	ENSAPLG00000010012	-5.2671	5.02057e-05	Down
312	ENSAPLG00000015764	-2.42711	0.000504499	Down
313	ENSAPLG00000005423	-2.65053	1.44305e-05	Down
314	ENSAPLG00000012276	-2.85121	4.64283e-08	Down
315	ENSAPLG00000011220	-3.84051	1.02306e-09	Down
316	ENSAPLG00000025571	1.69958	0.000336716	Up
317	ENSAPLG00000003504	-2.10175	0.000149899	Down
318	ENSAPLG00000006033	-3.05403	1.46938e-08	Down
319	ENSAPLG00000014394	-3.30814	5.23173e-09	Down
320	ENSAPLG00000008542	2	1.27482e-05	Up
321	ENSAPLG00000030794	-7.25003	0.000335701	Down
322	ENSAPLG00000013670	-1.73565	0.000463505	Down
323	ENSAPLG00000024722	2.57555	3.38622e-09	Up
324	ENSAPLG00000004625	-2.34584	9.36298e-12	Down
325	ENSAPLG00000003810	-1.50939	7.53418e-05	Down
326	ENSAPLG00000008786	-1.77948	6.92385e-05	Down
327	ENSAPLG00000004324	-4.79058	0.000113117	Down
328	ENSAPLG00000016646	-2.42799	7.28431e-06	Down
329	ENSAPLG00000004386	-2.28274	1.34589e-13	Down
330	ENSAPLG00000006948	-2.1475	1.46658e-08	Down
331	ENSAPLG00000030512	4.04442	4.98658e-12	Up
332	ENSAPLG00000013168	-2.05785	5.5903e-06	Down
333	ENSAPLG00000030122	-2.52716	3.33754e-10	Down
334	ENSAPLG00000012542	1.56253	0.000593477	Up
335	ENSAPLG00000009521	1.58189	4.34921e-06	Up
336	ENSAPLG00000002247	-2.12942	3.13152e-05	Down
337	ENSAPLG00000000622	-1.7176	0.000106482	Down
338	ENSAPLG00000011287	1.57609	1.85523e-07	Up
339	ENSAPLG00000007161	1.79622	1.84362e-08	Up
340	ENSAPLG00000005215	1.9166	4.11718e-08	Up
341	ENSAPLG00000004308	1.64904	1.16649e-05	Up
342	ENSAPLG00000008706	-3.61855	2.20206e-16	Down
343	ENSAPLG00000005342	-1.67998	0.000415455	Down
344	ENSAPLG00000006811	-1.51056	8.16233e-05	Down
345	ENSAPLG00000001296	-5.67743	4.45379e-05	Down
346	ENSAPLG00000006925	-2.16117	1.27958e-08	Down
347	ENSAPLG00000007361	1.7527	1.48971e-05	Up
348	ENSAPLG00000011351	-2.31209	0.000206283	Down
349	ENSAPLG00000011440	-1.86725	1.24031e-14	Down
350	ENSAPLG00000008122	1.89554	2.04855e-05	Up
351	ENSAPLG00000003309	-1.97868	1.89402e-08	Down
352	ENSAPLG00000008340	2.2621	2.15677e-10	Up
353	ENSAPLG00000021521	-1.50354	0.000130215	Down
354	ENSAPLG00000017588	2.10644	1.47066e-08	Up
355	ENSAPLG00000028056	1.8459	0.000445438	Up
356	ENSAPLG00000004425	-1.57158	1.72908e-05	Down
357	ENSAPLG00000008389	-7.91138	1.08245e-08	Down
358	ENSAPLG00000014737	-3.36414	6.25577e-06	Down
359	ENSAPLG00000014741	-3.05583	0.000610024	Down
360	ENSAPLG00000015957	-3.6179	1.80681e-08	Down
361	ENSAPLG00000027215	-1.92487	9.71291e-05	Down
362	ENSAPLG00000012600	2.96441	0.000302785	Up
363	ENSAPLG00000012529	1.66197	2.94323e-05	Up
364	ENSAPLG00000003677	1.70293	1.98771e-05	Up
365	ENSAPLG00000023705	-2.67669	1.04698e-07	Down
366	ENSAPLG00000021556	-3.89047	2.48749e-08	Down
367	ENSAPLG00000006051	-1.85918	0.00055345	Down
368	ENSAPLG00000010155	-2.31808	3.79777e-07	Down
369	ENSAPLG00000002963	-2.34813	1.22653e-09	Down
370	ENSAPLG00000004967	1.66577	0.000156254	Up
371	ENSAPLG00000008105	-1.96278	0.000181974	Down
372	ENSAPLG00000026437	1.60592	0.000610225	Up
373	ENSAPLG00000024730	-1.64816	0.000106857	Down
374	ENSAPLG00000017296	-3.67507	6.86496e-18	Down
375	ENSAPLG00000010195	-1.6165	0.000135382	Down
376	ENSAPLG00000013282	-3.12022	2.99862e-19	Down
377	ENSAPLG00000002897	3.46673	1.11281e-13	Up
378	ENSAPLG00000005748	-2.44249	3.25017e-06	Down
379	ENSAPLG00000003627	-3.47196	1.40227e-19	Down
380	ENSAPLG00000007593	-2.59371	2.11471e-10	Down
381	ENSAPLG00000002300	3.33941	4.98688e-06	Up
382	ENSAPLG00000014322	2.66244	1.02306e-09	Up
383	ENSAPLG00000000583	1.71341	5.74229e-09	Up
384	ENSAPLG00000009851	-1.94783	2.19653e-08	Down
385	ENSAPLG00000001429	1.64119	0.000107302	Up
386	ENSAPLG00000027794	-1.52561	2.87056e-06	Down
387	ENSAPLG00000024223	-1.75137	1.15352e-06	Down
388	ENSAPLG00000003235	1.8302	3.74541e-05	Up
389	ENSAPLG00000028081	1.57356	0.000477607	Up
390	ENSAPLG00000009942	2.27717	5.68798e-08	Up
391	ENSAPLG00000009709	-3.02563	1.73819e-17	Down
392	ENSAPLG00000011010	1.51623	2.66245e-09	Up
393	ENSAPLG00000029654	-2.04804	9.00723e-07	Down
394	ENSAPLG00000024410	1.7228	3.3934e-05	Up
395	ENSAPLG00000008032	2.74361	5.21325e-10	Up
396	ENSAPLG00000001262	1.9524	3.79031e-07	Up
397	ENSAPLG00000027459	1.8405	4.68462e-07	Up
398	ENSAPLG00000030555	2.06315	4.82783e-06	Up
399	ENSAPLG00000006092	2.04728	9.23577e-10	Up
400	ENSAPLG00000022940	-1.51063	0.000177668	Down
401	ENSAPLG00000028134	-2.53342	3.80967e-19	Down
402	ENSAPLG00000005428	2.07798	1.89779e-06	Up
403	ENSAPLG00000027817	1.56572	6.83497e-06	Up
404	ENSAPLG00000013976	1.80193	0.000647127	Up
405	ENSAPLG00000004449	-2.96543	1.06442e-10	Down
406	ENSAPLG00000002057	-4.17012	1.0922e-06	Down
407	ENSAPLG00000016961	1.71181	0.000881317	Up
408	ENSAPLG00000021565	-3.27983	0.00016196	Down
409	ENSAPLG00000028086	2.37291	0.000296488	Up
410	ENSAPLG00000029852	-3.08372	1.99677e-07	Down
411	ENSAPLG00000029148	-2.52929	5.27011e-15	Down
412	ENSAPLG00000016118	-2.34243	0.00096285	Down
413	ENSAPLG00000024013	-2.68457	4.66326e-09	Down
414	ENSAPLG00000018864	2.60341	6.71235e-12	Up
415	ENSAPLG00000015253	1.50348	3.4421e-05	Up
416	ENSAPLG00000004830	-1.61654	3.43445e-05	Down
417	ENSAPLG00000023223	1.71574	0.000712815	Up
418	ENSAPLG00000030954	2.58435	0.000491123	Up
419	ENSAPLG00000005746	2.00393	0.000150402	Up
420	ENSAPLG00000023452	-2.98709	5.59438e-05	Down
421	ENSAPLG00000023580	-3.41497	6.47215e-18	Down
422	ENSAPLG00000019302	-3.73818	1.60759e-06	Down
423	ENSAPLG00000009614	1.68579	9.7463e-06	Up
424	ENSAPLG00000025510	1.88272	5.42609e-06	Up
425	ENSAPLG00000029307	2.11699	6.53588e-05	Up
426	ENSAPLG00000013568	2.05307	0.000150402	Up
427	ENSAPLG00000026217	-2.51864	5.29798e-05	Down
428	ENSAPLG00000010234	2.21565	0.000176336	Up
429	ENSAPLG00000025167	1.83523	5.9614e-06	Up
430	ENSAPLG00000022393	2.65304	1.57414e-06	Up
431	ENSAPLG00000026484	-2.54178	4.90548e-05	Down
432	ENSAPLG00000027943	2.23744	9.91139e-06	Up
433	ENSAPLG00000027656	3.09104	7.51153e-07	Up
434	ENSAPLG00000028316	-1.78573	1.41167e-06	Down
435	ENSAPLG00000027894	2.72579	3.20971e-08	Up
436	ENSAPLG00000023680	2.81889	4.32629e-08	Up
437	ENSAPLG00000016923	3.33399	0.00079839	Up
438	ENSAPLG00000031014	-4.90569	0.000756107	Down
439	ENSAPLG00000025311	9.09667	1.74149e-09	Up
440	ENSAPLG00000017730	-2.91655	5.6541e-09	Down
441	ENSAPLG00000003132	2.36422	0.000252798	Up
442	ENSAPLG00000023443	2.80851	4.98659e-05	Up
443	ENSAPLG00000019643	-7.20654	0.00020562	Down
444	ENSAPLG00000025615	7.0397	0.000848281	Up
445	ENSAPLG00000028261	3.24818	5.63934e-07	Up
446	ENSAPLG00000028265	2.3524	0.000411883	Up
447	ENSAPLG00000022848	-8.95218	3.64567e-09	Down
448	ENSAPLG00000022787	-5.19008	3.53282e-20	Down
449	ENSAPLG00000017233	5.30583	1.48248e-43	Up
450	ENSAPLG00000027556	7.12381	2.29132e-05	Up
451	ENSAPLG00000019416	1.94287	1.61544e-05	Up
452	ENSAPLG00000028237	7.06941	4.28584e-05	Up
453	ENSAPLG00000020851	2.28298	1.84548e-07	Up
454	ENSAPLG00000023981	7.61885	1.72908e-05	Up
455	ENSAPLG00000028289	3.39567	1.45407e-07	Up
456	ENSAPLG00000016649	-3.18399	3.81982e-06	Down
457	ENSAPLG00000026650	-2.16605	6.70842e-06	Down
458	ENSAPLG00000026960	-3.55741	3.39997e-08	Down
459	ENSAPLG00000018566	1.75707	2.86953e-05	Up
460	ENSAPLG00000020340	2.00194	2.97131e-05	Up
461	ENSAPLG00000031037	2.15376	2.68784e-05	Up
462	ENSAPLG00000019148	1.52036	0.000287627	Up
463	ENSAPLG00000022675	-1.86047	7.41819e-09	Down
464	ENSAPLG00000026757	-7.6161	9.39787e-06	Down
465	ENSAPLG00000020374	-3.70213	9.42482e-14	Down
466	ENSAPLG00000029219	2.78177	0.000893052	Up
467	ENSAPLG00000023048	2.86884	3.46275e-09	Up
468	ENSAPLG00000018895	1.7922	0.000266368	Up
469	ENSAPLG00000027787	1.86689	0.000923186	Up
470	ENSAPLG00000008605	-1.8307	4.1712e-07	Down
471	ENSAPLG00000030995	-3.40537	8.16489e-14	Down
472	ENSAPLG00000018057	3.0448	2.06626e-06	Up
473	ENSAPLG00000025641	3.47425	1.89779e-06	Up
474	ENSAPLG00000022587	4.96166	1.51137e-09	Up
475	ENSAPLG00000020505	1.99707	8.43799e-06	Up
