# Supplementary material for: Molecular genetic characterization and meat-use functional gene identification in Jianshui yellow–brown ducks through combined resequencing and transcriptome analysis
Source: Front Vet Sci. 2023 Dec 12;10:1269904. doi: 10.3389/fvets.2023.1269904 (PMC10765987; doi:10.3389/fvets.2023.1269904)
Supplement: Supplementary file 1 [file Data_Sheet_1.zip › Table S2.xlsx]

## Sheet: Sheet1
Table S2 Information on Chinese Local Breeds of Duck
Breed	Appearance	Usage	Distribution
Jianshui yellow-brown duck		dual-use of meat and eggs	Mainly in Jianshui County, Yunnan Province, China
Pekin duck		meat type	Mainly in and around Beijing, China
Fenghua duck		dual-use of meat and eggs	Mainly in Fenghua District, Ningbo City, Zhejiang Province, China
Shaoxing duck		Egg type	Mainly in Shaoxing, Zhejiang Province, China
Gaoyou duck		dual-use of meat and eggs	Mainly distributed in Gaoyou District, Yangzhou City, Jiangsu Province, China
Jingding duck		Egg type	Mainly in Fujian Province, China
Shanma duck		Egg type	Mainly in Fujian Province, China
Note: Pictures of Jianshui yellow-brown Duck, Peking Duck, Shaoxing Duck, Gaoyou Duck, Jinding Duck, and Shanshan Mallard Duck breeds' appearance are quoted from China Livestock and Poultry Genetic Resource Journal of Poultry Journal (China Agricultural Publishing Press). Pictures of Fenghua ducks are cited from the Department of Agriculture and Rural Development of Zhejiang Province, China.
