# Supplementary material for: Molecular genetic characterization and meat-use functional gene identification in Jianshui yellow–brown ducks through combined resequencing and transcriptome analysis
Source: Front Vet Sci. 2023 Dec 12;10:1269904. doi: 10.3389/fvets.2023.1269904 (PMC10765987; doi:10.3389/fvets.2023.1269904)
Supplement: Supplementary file 1 [file Data_Sheet_1.zip › Table S3.xlsx]

## Sheet: Sheet1
Table S3 Statistics on genome resequencing data of Jianshui Yellow-brown duck
Breed	Sample	Q20(％)	Q30(％)	CG(％)	Mapping rate(％)	Depth	Coverage(％)
YB	YB1	96.62	91.19	42.71	98.2	14.29	92.33
YB	YB2	97.98	94.49	42.52	98.31	21.03	92.4
YB	YB3	94.59	93.5	42.75	98.26	18.62	92.38
YB	YB4	97.46	93.09	42.9	98.1	21.63	92.38
YB	YB5	96.78	91.59	42.72	98.15	23.85	92.38
YB	YB6	97.71	93.69	43.06	98.13	22.71	92.36
YB	YB7	97.66	93.59	42.87	98.16	20.88	92.35
YB	YB8	97.78	93.98	42.73	98.25	19.7	92.39
YB	YB9	97.41	92.93	42.57	98.11	20.38	92.38
YB	YB10	97.84	94.15	42.66	98.3	15.22	92.36
YB	YB11	97.76	93.96	43.21	98.09	20.69	92.39
YB	YB12	96.44	90.78	42.01	98.26	17.98	92.38
YB	YB13	95.25	88.38	43.09	98.24	15.63	92.35
YB	YB14	95.92	89.64	42.19	98.32	16.47	92.38
YB	YB15	96.76	91.39	42.09	98.36	18.79	92.38
YB	YB16	96.67	91.29	42.52	98.04	19.19	92.38
YB	YB17	97.11	92.09	42.27	98.37	14.69	92.37
YB	YB18	97.56	93.3	42.25	98.31	19.15	92.38
Average		96.61	92.39	42.62	98.22	18.94	92.37
