# Supplementary material for: Molecular genetic characterization and meat-use functional gene identification in Jianshui yellow–brown ducks through combined resequencing and transcriptome analysis
Source: Front Vet Sci. 2023 Dec 12;10:1269904. doi: 10.3389/fvets.2023.1269904 (PMC10765987; doi:10.3389/fvets.2023.1269904)
Supplement: Supplementary file 1 [file Data_Sheet_1.zip › Table S4.xlsx]

## Sheet: Sheet1
Table S4 Statistics of duck genome resequencing data in the NCBI database
SRA ID	Breed	Sample	Q20(％)	Q30(％)	CG(％)	Mapping rate(％)	Depth	Coverage(％)
SRR7091411	PK	PK1	94.89	88.55	41.05	98.17	11	90.72
SRR7091412	PK	PK2	95.15	89.04	40.54	98.11	11.3	90.82
SRR7091431	PK	PK3	98.08	95.54	40.44	97.81	10.77	91.33
SRR7091432	PK	PK4	98.11	95.57	40.68	98.05	12.3	91.29
SRR7091433	PK	PK5	98.12	95.63	40.58	97.78	10.12	91.33
SRR7091434	PK	PK6	98.05	95.46	40.39	98	10.3	91.2
SRR7091435	PK	PK7	98.03	95.47	40.77	97.81	10.39	91.25
SRR7091436	PK	PK8	98.04	95.45	40.53	97.94	10.29	91.24
SRR7091487	PK	PK9	94.59	86.89	39.14	98.2	9.84	89.36
SRR7091492	PK	PK10	98.08	95.53	39.14	97.94	7.69	89.56
SRR7091499	PK	PK11	95.35	89.44	40.24	98.05	9.66	90.7
SRR7091500	PK	PK12	94.91	88.56	40.34	98.12	9.65	90.86
SRR7091501	PK	PK13	94.91	88.52	41.02	98.01	12.94	91
SRR7091502	PK	PK14	94.98	88.71	40.45	96.14	10.51	90.7
SRR7091503	PK	PK15	94.83	88.37	41.06	98.03	8.28	90.18
SRR7091504	PK	PK16	94.48	87.77	41.24	97.97	7.4	90.73
SRR10835153	CV	CV1	96.99	92.81	42.54	97.67	4.05	89.23
SRR10835154	CV	CV2	97.06	92.94	42.22	97.75	4.37	89.94
SRR10835155	CV	CV3	96.79	91.93	43.3	97.44	7.2	91.88
SRR10835156	CV	CV4	97.13	93.09	42.48	97.71	6.48	91.9
SRR10835167	CV	CV5	96.75	91.87	43.71	97.38	7.71	91.96
SRR10835178	CV	CV6	96.89	92.55	42.31	97.44	4.69	90.48
SRR10835189	CV	CV7	97.14	93.13	42.65	97.63	3.99	89.28
SRR10835200	CV	CV8	97.16	93.15	42.48	97.66	4.33	89.92
SRR10835211	CV	CV9	97.05	92.93	42.72	97.53	4.24	89.69
SRR10835212	CV	CV10	97.07	92.93	42.59	97.67	4.72	90.65
SRR7091437	ML	ML1	95.94	91.98	40.29	98.08	9.05	90.34
SRR7091438	ML	ML2	96.69	93.34	40.67	98.1	9.15	90
SRR7091439	ML	ML3	96.38	92.77	40.14	97.98	9.19	89.79
SRR7091457	ML	ML4	96.41	92.83	39.13	98.02	9.05	89.99
SRR7091458	ML	ML5	97.03	93.93	39.77	98.05	10.23	90.19
SRR7091459	ML	ML6	97.15	94.18	39.47	98.02	10.29	90.03
SRR7091460	ML	ML7	96.68	93.25	40.11	97.99	10.04	90.92
SRR7091463	ML	ML8	96.88	93.66	40.69	98	10.16	90.97
SRR7091464	ML	ML9	96.74	93.38	40.22	97.83	9.28	90.75
SRR7091467	ML	ML10	96.93	93.79	40.11	98	9.1	90
SRR10835179	SB	SB1	97.48	93.88	42.34	97.61	6.13	91.53
SRR10835180	SB	SB2	97.24	93.44	43.06	97.05	4.92	90.61
SRR10835181	SB	SB3	97.52	94.03	43.11	97.35	4.65	89.92
SRR10835182	SB	SB4	97.33	93.62	42.89	97.53	4.6	90.44
SRR10835183	SB	SB5	97.66	94.31	42.99	97.53	4.62	89.36
SRR10835184	SB	SB6	97.32	93.59	43.04	97.46	7.28	92.1
SRR10835185	SB	SB7	97.31	93.56	42.94	97.52	4.86	90.52
SRR10835186	SB	SB8	97.57	94.12	43.12	97.45	4.69	89.95
SRR10835187	SB	SB9	97.07	92.93	42.59	97.7	4.76	90.04
SRR10835188	SB	SB10	97.67	94.35	43.03	97.48	4.86	90.27
SRR10835201	FH	FH1	97.05	93.04	42.59	97.71	4.99	90.64
SRR10835202	FH	FH2	97.15	93.25	42.84	97.68	4.54	89.64
SRR10835203	FH	FH3	97.12	93.19	42.49	97.74	5.03	90.44
SRR10835204	FH	FH4	97.21	93.35	42.49	97.66	4.34	89.21
SRR10835205	FH	FH5	97.12	93.19	42.39	97.77	5.31	90.81
SRR10835206	FH	FH6	97.14	93.22	43.07	97.73	4.79	90.33
SRR10835207	FH	FH7	97.06	93.09	43.14	97.71	4.59	90.06
SRR10835208	FH	FH8	97.09	93.09	42.52	97.88	4.54	90.25
SRR10835209	FH	FH9	97.18	93.32	42.93	97.73	5.06	90.47
SRR10835210	FH	FH10	97.09	93.09	42.24	97.77	4.5	90.01
SRR10835168	SM	SM1	96.63	91.78	42.17	97.61	5.24	91.08
SRR10835169	SM	SM2	97.2	93.24	43.75	97.34	5.36	91.23
SRR10835170	SM	SM3	96.55	91.62	42.58	97.54	4.38	89.93
SRR10835171	SM	SM4	96.56	91.68	43.38	97.48	5.12	90.82
SRR10835172	SM	SM5	96.52	91.63	42.02	97.63	4.79	90.55
SRR10835173	SM	SM6	96.8	92.36	42.91	97.25	4.29	90.19
SRR10835174	SM	SM7	97.21	93.25	43.12	97.28	5.43	91.34
SRR10835175	SM	SM8	97.2	93.24	42.61	97.37	6.53	91.81
SRR10835176	SM	SM9	97.28	93.38	42.45	97.35	5.2	91
SRR10835177	SM	SM10	97.39	93.64	42.9	97.35	5.37	91.33
SRR12233613	SX	SX1	96.34	90.73	42.58	97.75	15.39	92.38
SRR12233614	SX	SX2	95.12	93.11	42.81	97.75	22.7	92.39
SRR12233615	SX	SX3	97.67	93.56	42.94	97.63	18.98	92.39
SRR12233616	SX	SX4	97.71	93.64	42.99	97.68	25.41	92.39
SRR12233617	SX	SX5	94.13	91.68	42.56	97.65	21.82	92.38
SRR12233618	SX	SX6	95.01	92.77	42.83	97.67	18.75	92.38
SRR12233619	SX	SX7	95.08	92.85	42.84	97.74	18.81	92.38
SRR12233620	SX	SX8	94.67	92.36	43.07	97.6	19.21	92.38
SRR12233621	SX	SX9	95.15	93.16	42.62	97.75	20.42	92.37
SRR12233622	SX	SX10	94.89	92.61	42.99	97.76	25.86	92.39
SRR6323885	GY	GY1	97.09	93.67	42.06	97.84	4.61	89.96
SRR6323891	GY	GY2	97.05	93.57	42.67	97.66	3.68	88.65
SRR6323915	GY	GY3	97.49	94.54	40.29	98.1	8.49	91.39
SRR6323916	GY	GY4	97.08	93.64	42.46	97.73	4.89	90.37
SRR6323917	GY	GY5	99.06	94.95	43.72	97.46	3.74	88.89
SRR6323920	GY	GY6	97.06	93.59	42.25	97.91	4.62	89.95
SRR6323937	GY	GY7	97.24	93.97	43.04	97.56	4.22	89.69
SRR6323944	GY	GY8	97.61	94.75	43.22	97.57	4.68	89.93
SRR6323885	JD	JD1	97.26	93.97	43.64	97.17	4.39	89.58
SRR6323891	JD	JD2	97.57	94.66	42.76	97.87	5.23	90.59
SRR6323915	JD	JD3	97.52	94.62	40.21	97.56	9.22	91.51
SRR6323916	JD	JD4	97.07	93.61	42.68	97.54	4.66	90.25
SRR6323917	JD	JD5	97.11	93.68	42.64	97.53	4.09	89.33
SRR6323920	JD	JD6	97.32	94.16	41.6	97.91	4.53	89.74
SRR6323937	JD	JD7	97.13	93.71	42.9	97.62	4.82	90.21
SRR6323944	JD	JD8	97.47	94.45	42.72	97.72	5.14	90.51
Average			96.81	92.96	42.02	97.69	8.14	90.66
