# Supplementary material for: Molecular genetic characterization and meat-use functional gene identification in Jianshui yellow–brown ducks through combined resequencing and transcriptome analysis
Source: Front Vet Sci. 2023 Dec 12;10:1269904. doi: 10.3389/fvets.2023.1269904 (PMC10765987; doi:10.3389/fvets.2023.1269904)
Supplement: Supplementary file 1 [file Data_Sheet_1.zip › Table S5.xlsx]

## Sheet: Sheet1
Table S5 Pairwise Fst among 10 duck populations(Cherry Valley Pekin duck(CV), Fenghua duck(FH) , Gaoyou duck(GY), Jinding duck(JD), Mallard(ML), Pekin duck(PK), Spot-billed duck(SB), Shanma duck(SM), Shaoxing duck(SX), Jianshui Yellow-brown duck(YB))
Population	YB	PK	CV	ML	SB	FH	SM	SX	JD	GY
YB	1
PK	0.156	1
CV	0.187	0.061	1
ML	0.142	0.129	0.152	1
SB	0.196	0.181	0.201	0.056	1
FH	0.139	0.121	0.142	0.025	0.09	1
SM	0.146	0.137	0.173	0.1	0.148	0.098	1
SX	0.141	0.125	0.166	0.091	0.138	0.096	0.064	1
JD	0.203	0.2	0.244	0.155	0.203	0.159	0.131	0.134	1
GY	0.209	0.174	0.222	0.147	0.19	0.154	0.147	0.097	0.217	1
