# Supplementary material for: Molecular genetic characterization and meat-use functional gene identification in Jianshui yellow–brown ducks through combined resequencing and transcriptome analysis
Source: Front Vet Sci. 2023 Dec 12;10:1269904. doi: 10.3389/fvets.2023.1269904 (PMC10765987; doi:10.3389/fvets.2023.1269904)
Supplement: Supplementary file 1 [file Data_Sheet_1.zip › Table S6.xlsx]

## Sheet: Sheet1
Table S6 Statistics of transcriptome sequencing results of liver and sebum tissue of Jianshui Yellow-brown duck
Breed	Tissues	Sample	Q20(％)	Q30(％)	CG(％)	Mapping rate(％)
YB	Liver	YB_liver1	92.11	96.92	50.79	82.06
YB	Liver	YB_liver2	91.77	96.72	50.26	82.2
YB	Liver	YB_liver3	92.31	96.99	49.9	82.91
YB	Liver	YB_liver4	92.73	97.27	48.93	85.06
YB	Liver	YB_liver5	93.2	97.43	49.15	83.22
YB	Liver	YB_liver6	92.89	97.27	51.49	80.61
YB	Sebum	YB_Sebum1	92.09	96.79	50.58	82.19
YB	Sebum	YB_Sebum2	93.28	97.31	50.64	77.91
YB	Sebum	YB_Sebum3	91.54	96.59	50.88	84.08
YB	Sebum	YB_Sebum4	92.47	97.05	50.66	84.76
YB	Sebum	YB_Sebum5	91.78	96.73	51.39	82.95
YB	Sebum	YB_Sebum6	92.25	96.95	51.31	83.1
YB	Breast muscle	YB_Breast muscle1	93.28	97.53	54.61	74.5
YB	Breast muscle	YB_Breast muscle2	93.91	97.61	54.35	74.46
YB	Breast muscle	YB_Breast muscle3	93.53	97.43	51.42	43.8
Average			92.61	97.11	51.09	78.92
