# Supplementary material for: Molecular genetic characterization and meat-use functional gene identification in Jianshui yellow–brown ducks through combined resequencing and transcriptome analysis
Source: Front Vet Sci. 2023 Dec 12;10:1269904. doi: 10.3389/fvets.2023.1269904 (PMC10765987; doi:10.3389/fvets.2023.1269904)
Supplement: Supplementary file 1 [file Data_Sheet_1.zip › Table S7.xlsx]

## Sheet: Sheet1
Table S7 Statistics of liver, sebum and breast muscle transcriptome data of Mallard duck and Pekin duck in NCBI and BIG database
Accession number	breed	tissues	sample	Q20(％)	Q30(％)	CG(％)	mapping rate(％)
SRR12214131	Mallard	Liver	ML_Liver1	94.45	97.99	49.58	83.52
SRR12214132	Mallard	Liver	ML_Liver2	94.62	98.03	49.85	84.45
SRR12214133	Mallard	Liver	ML_Liver3	94.59	98.04	49.3	85.82
SRR12214134	Mallard	Liver	ML_Liver4	94.57	98.04	49.54	85.69
SRR12214135	Mallard	Liver	ML_Liver5	94.83	98.14	49.73	85.56
SRR12214136	Mallard	Liver	ML_Liver6	94.64	98.06	49.47	85.74
SRR12214226	Mallard	Sebum	ML_Sebum1	94.14	97.8	49.68	85.84
SRR12214227	Mallard	Sebum	ML_Sebum2	94.11	97.79	49.52	85.68
SRR12214228	Mallard	Sebum	ML_Sebum3	93.63	97.63	49.36	86.11
SRR12214229	Mallard	Sebum	ML_Sebum4	94.3	97.87	50.71	83.13
SRR12214230	Mallard	Sebum	ML_Sebum5	94.11	97.78	49.37	86.02
SRR12214231	Mallard	Sebum	ML_Sebum6	94.17	97.81	49.16	86.49
SRR12207252	Pekin duck	Liver	PK_liver1	94.36	97.98	54.86	80.36
SRR12207253	Pekin duck	Liver	PK_liver2	94.36	97.95	53.91	80.41
SRR12207254	Pekin duck	Liver	PK_liver3	94.27	97.94	54.23	80.37
SRR12207255	Pekin duck	Liver	PK_liver4	94.22	97.85	54.01	81.88
SRR12207256	Pekin duck	Liver	PK_liver5	94.33	97.91	53.87	80.59
SRR12207257	Pekin duck	Liver	PK_liver6	94.24	97.86	54.15	82.85
SRR12202047	Pekin duck	Sebum	PK_Sebum	92.46	97.06	50.81	83.25
SRR12202048	Pekin duck	Sebum	PK_Sebum	92.87	97.25	51.03	85.14
SRR12202049	Pekin duck	Sebum	PK_Sebum	92.68	97.15	51.08	84.72
SRR12202050	Pekin duck	Sebum	PK_Sebum	92.76	97.19	51.65	84.85
SRR12202051	Pekin duck	Sebum	PK_Sebum	92.85	97.22	51.1	83.94
SRR12202052	Pekin duck	Sebum	PK_Sebum	92.37	96.98	51.03	83.98
SAMC091854	Mallard	Breast muscle	ML_Breast muscle1	98.22	94.91	54.67	71.61
SAMC091855	Mallard	Breast muscle	ML_Breast muscle2	98.24	94.93	54.38	71.46
SAMC091856	Mallard	Breast muscle	ML_Breast muscle3	95.06	98.27	53.75	71.03
SAMC091842	Pekin duck	Breast muscle	PK_Breast muscle1	92.62	96.78	55.37	70.19
SAMC091843	Pekin duck	Breast muscle	PK_Breast muscle2	93.17	97.02	53.99	64.01
SAMC091844	Pekin duck	Breast muscle	PK_Breast muscle3	93.76	97.29	53.85	65.74
Average				94.17	97.48	51.77	81.01
