# Supplementary material for: Molecular genetic characterization and meat-use functional gene identification in Jianshui yellow–brown ducks through combined resequencing and transcriptome analysis
Source: Front Vet Sci. 2023 Dec 12;10:1269904. doi: 10.3389/fvets.2023.1269904 (PMC10765987; doi:10.3389/fvets.2023.1269904)
Supplement: Supplementary file 1 [file Data_Sheet_1.zip › Table S8.xlsx]

## Sheet: Sheet1
Table S8 Differentially expressed genes in the liver transcriptome of Jianshui yellow-brown ducks vs. mallards (screening threshold was log2 (Foldchange > 1.5 and padj<0.001))
	gene_id	log2FoldChange	padj	Level
1	ENSAPLG00000002987	-2.82601	6.53805e-53	Down
2	ENSAPLG00000022216	-4.22978	6.23295e-48	Down
3	ENSAPLG00000018683	-3.37768	7.6918e-45	Down
4	ENSAPLG00000021814	-3.29445	3.34816e-39	Down
5	ENSAPLG00000010641	-1.96991	2.74676e-38	Down
6	ENSAPLG00000011092	2.23233	7.92145e-29	Up
7	ENSAPLG00000008092	-1.89442	2.07325e-27	Down
8	ENSAPLG00000018959	-2.71028	2.23469e-25	Down
9	ENSAPLG00000016969	-1.61237	9.00633e-25	Down
10	ENSAPLG00000015371	-2.03897	9.63467e-23	Down
11	ENSAPLG00000016272	-3.61398	3.02729e-22	Down
12	ENSAPLG00000006342	-2.93255	3.26365e-22	Down
13	ENSAPLG00000014679	2.14463	8.31145e-22	Up
14	ENSAPLG00000030992	-2.04363	1.87765e-21	Down
15	ENSAPLG00000028191	-2.45601	6.59395e-21	Down
16	ENSAPLG00000007867	-2.28471	1.14224e-20	Down
17	ENSAPLG00000029298	-1.61006	1.39988e-20	Down
18	ENSAPLG00000005598	-2.48032	1.61428e-20	Down
19	ENSAPLG00000024217	-2.19638	2.50978e-20	Down
20	ENSAPLG00000019499	-2.10745	3.06197e-20	Down
21	ENSAPLG00000010270	-3.42517	1.87957e-19	Down
22	ENSAPLG00000020378	-3.0478	4.30971e-19	Down
23	ENSAPLG00000010077	-2.14522	4.30971e-19	Down
24	ENSAPLG00000029834	-2.1035	4.75181e-19	Down
25	ENSAPLG00000024574	-2.73051	3.71698e-18	Down
26	ENSAPLG00000001000	-1.95512	5.09155e-18	Down
27	ENSAPLG00000007810	1.61615	5.60585e-18	Up
28	ENSAPLG00000031103	1.86099	6.52223e-18	Up
29	ENSAPLG00000016653	-2.29299	6.56429e-18	Down
30	ENSAPLG00000003945	-2.19471	8.5229e-18	Down
31	ENSAPLG00000017215	-3.88152	2.06129e-17	Down
32	ENSAPLG00000005260	-3.96763	2.06233e-17	Down
33	ENSAPLG00000004905	-1.5163	2.08316e-17	Down
34	ENSAPLG00000008836	-1.83603	4.45624e-17	Down
35	ENSAPLG00000014270	-2.07704	1.98975e-16	Down
36	ENSAPLG00000027383	4.36015	2.06216e-16	Up
37	ENSAPLG00000028768	-1.71152	3.64763e-16	Down
38	ENSAPLG00000022919	-2.0981	7.85092e-16	Down
39	ENSAPLG00000018096	9.4455	9.76711e-16	Up
40	ENSAPLG00000007262	-1.85914	1.39207e-15	Down
41	ENSAPLG00000024728	-2.48417	1.39207e-15	Down
42	ENSAPLG00000019291	2.46055	1.48126e-15	Up
43	ENSAPLG00000018056	-2.39309	1.48126e-15	Down
44	ENSAPLG00000021821	2.01859	1.81456e-15	Up
45	ENSAPLG00000010000	-2.33534	2.23875e-15	Down
46	ENSAPLG00000029547	-2.37626	2.99683e-15	Down
47	ENSAPLG00000008456	3.32273	4.32117e-15	Up
48	ENSAPLG00000019169	1.67856	4.38957e-15	Up
49	ENSAPLG00000006390	-2.81616	5.80728e-15	Down
50	ENSAPLG00000026807	1.69441	6.21591e-15	Up
51	ENSAPLG00000014652	-2.27518	7.33312e-15	Down
52	ENSAPLG00000006912	-1.5728	8.19144e-15	Down
53	ENSAPLG00000010252	-2.85841	9.5683e-15	Down
54	ENSAPLG00000015744	-2.23294	1.08184e-14	Down
55	ENSAPLG00000029063	1.61037	1.16089e-14	Up
56	ENSAPLG00000025976	3.8921	1.33056e-14	Up
57	ENSAPLG00000014807	-1.59336	3.18378e-14	Down
58	ENSAPLG00000017190	-1.97476	3.75274e-14	Down
59	ENSAPLG00000026069	-2.39495	5.15653e-14	Down
60	ENSAPLG00000021478	-3.29473	8.44147e-14	Down
61	ENSAPLG00000020154	-1.97824	9.62823e-14	Down
62	ENSAPLG00000011021	-1.63829	1.60571e-13	Down
63	ENSAPLG00000021570	1.65818	1.66284e-13	Up
64	ENSAPLG00000021636	-2.1574	1.79972e-13	Down
65	ENSAPLG00000009451	-1.99641	2.10397e-13	Down
66	ENSAPLG00000011151	-1.66771	3.03363e-13	Down
67	ENSAPLG00000027673	-1.60506	3.72613e-13	Down
68	ENSAPLG00000022229	-5.41973	3.85885e-13	Down
69	ENSAPLG00000006477	-1.53074	5.86591e-13	Down
70	ENSAPLG00000012722	-2.84549	6.1018e-13	Down
71	ENSAPLG00000013613	-1.67907	7.4995e-13	Down
72	ENSAPLG00000000915	-1.71084	8.58865e-13	Down
73	ENSAPLG00000008597	-1.67297	1.5832e-12	Down
74	ENSAPLG00000010245	-1.80189	1.63821e-12	Down
75	ENSAPLG00000004718	3.48279	2.15381e-12	Up
76	ENSAPLG00000012518	-2.22548	2.68927e-12	Down
77	ENSAPLG00000017747	-1.82278	3.79005e-12	Down
78	ENSAPLG00000015863	1.59361	4.40455e-12	Up
79	ENSAPLG00000025869	-1.61196	4.60151e-12	Down
80	ENSAPLG00000022630	-2.37997	6.50125e-12	Down
81	ENSAPLG00000017663	-1.96167	7.27267e-12	Down
82	ENSAPLG00000022978	3.53388	8.34872e-12	Up
83	ENSAPLG00000013360	-1.68384	1.36226e-11	Down
84	ENSAPLG00000006212	-1.60658	1.81145e-11	Down
85	ENSAPLG00000024769	1.62529	2.01109e-11	Up
86	ENSAPLG00000029767	-1.79693	2.45814e-11	Down
87	ENSAPLG00000001185	1.88646	2.63495e-11	Up
88	ENSAPLG00000024389	-1.90385	2.68324e-11	Down
89	ENSAPLG00000028735	-1.69066	2.94108e-11	Down
90	ENSAPLG00000007890	-2.71221	6.95968e-11	Down
91	ENSAPLG00000016398	-2.68702	1.03098e-10	Down
92	ENSAPLG00000017208	1.64827	1.08256e-10	Up
93	ENSAPLG00000008120	1.8561	1.11689e-10	Up
94	ENSAPLG00000030191	-1.84121	1.33084e-10	Down
95	ENSAPLG00000020202	4.25937	1.36055e-10	Up
96	ENSAPLG00000006300	-3.18411	1.36055e-10	Down
97	ENSAPLG00000010382	-1.91907	1.45112e-10	Down
98	ENSAPLG00000003885	1.73145	1.49761e-10	Up
99	ENSAPLG00000023764	4.27332	1.61315e-10	Up
100	ENSAPLG00000026222	1.8191	2.23758e-10	Up
101	ENSAPLG00000011493	4.74115	2.24702e-10	Up
102	ENSAPLG00000013961	1.52098	2.51722e-10	Up
103	ENSAPLG00000017468	-2.20199	2.66714e-10	Down
104	ENSAPLG00000006544	-5.35092	3.00903e-10	Down
105	ENSAPLG00000009255	-3.05118	3.73004e-10	Down
106	ENSAPLG00000010676	-1.93038	3.77793e-10	Down
107	ENSAPLG00000005778	-1.75742	4.58805e-10	Down
108	ENSAPLG00000023076	-1.83428	4.65387e-10	Down
109	ENSAPLG00000028057	-1.60238	5.67488e-10	Down
110	ENSAPLG00000021623	-3.84472	5.69254e-10	Down
111	ENSAPLG00000007639	-2.57616	5.85904e-10	Down
112	ENSAPLG00000007351	-2.01265	6.81134e-10	Down
113	ENSAPLG00000006100	-1.66104	8.80582e-10	Down
114	ENSAPLG00000013058	-2.92423	8.82186e-10	Down
115	ENSAPLG00000010610	1.64366	9.05491e-10	Up
116	ENSAPLG00000009626	-1.5663	1.0603e-09	Down
117	ENSAPLG00000016899	3.17726	1.26063e-09	Up
118	ENSAPLG00000015599	-1.51626	1.26063e-09	Down
119	ENSAPLG00000022252	2.31525	1.30243e-09	Up
120	ENSAPLG00000007914	2.93852	1.4082e-09	Up
121	ENSAPLG00000005751	-1.80506	1.48798e-09	Down
122	ENSAPLG00000002566	-2.89738	1.51042e-09	Down
123	ENSAPLG00000004271	-2.77279	1.61846e-09	Down
124	ENSAPLG00000031204	-1.57679	1.61846e-09	Down
125	ENSAPLG00000016282	-3.24169	1.93929e-09	Down
126	ENSAPLG00000008249	1.65166	1.99426e-09	Up
127	ENSAPLG00000014935	1.81566	1.99426e-09	Up
128	ENSAPLG00000003104	-1.91542	2.06683e-09	Down
129	ENSAPLG00000019999	-1.74302	2.06683e-09	Down
130	ENSAPLG00000030550	2.56503	2.84423e-09	Up
131	ENSAPLG00000026492	4.31295	2.88312e-09	Up
132	ENSAPLG00000021510	-6.99049	2.94233e-09	Down
133	ENSAPLG00000005570	2.60719	3.33832e-09	Up
134	ENSAPLG00000026181	-1.73701	3.75046e-09	Down
135	ENSAPLG00000018295	-1.56408	3.76786e-09	Down
136	ENSAPLG00000018445	2.03169	4.15845e-09	Up
137	ENSAPLG00000025855	-1.69058	5.04856e-09	Down
138	ENSAPLG00000022032	2.13915	5.52489e-09	Up
139	ENSAPLG00000006731	-2.76287	5.93016e-09	Down
140	ENSAPLG00000004452	-2.78309	7.15028e-09	Down
141	ENSAPLG00000005849	4.23041	7.56533e-09	Up
142	ENSAPLG00000013802	-3.37752	7.72273e-09	Down
143	ENSAPLG00000003783	1.54675	8.77382e-09	Up
144	ENSAPLG00000007612	2.12823	9.7696e-09	Up
145	ENSAPLG00000017196	1.52245	1.02802e-08	Up
146	ENSAPLG00000013846	-1.83689	1.19075e-08	Down
147	ENSAPLG00000029745	2.91099	1.29429e-08	Up
148	ENSAPLG00000016049	-2.88953	1.38436e-08	Down
149	ENSAPLG00000021515	-7.00145	1.41282e-08	Down
150	ENSAPLG00000002247	2.0027	1.52101e-08	Up
151	ENSAPLG00000003294	-1.61362	1.56601e-08	Down
152	ENSAPLG00000009905	-2.03339	1.56769e-08	Down
153	ENSAPLG00000014505	-3.24191	1.74704e-08	Down
154	ENSAPLG00000018267	3.30999	1.7592e-08	Up
155	ENSAPLG00000021226	2.18496	1.84828e-08	Up
156	ENSAPLG00000017585	-1.8007	1.90923e-08	Down
157	ENSAPLG00000023515	-1.51369	2.07555e-08	Down
158	ENSAPLG00000010419	1.65324	2.07847e-08	Up
159	ENSAPLG00000003121	-1.66012	2.68818e-08	Down
160	ENSAPLG00000013848	-2.54007	2.73157e-08	Down
161	ENSAPLG00000011090	-2.57872	2.88228e-08	Down
162	ENSAPLG00000022715	1.51653	3.00228e-08	Up
163	ENSAPLG00000025951	2.28981	3.11714e-08	Up
164	ENSAPLG00000011752	2.07647	3.20932e-08	Up
165	ENSAPLG00000004382	1.91179	3.2612e-08	Up
166	ENSAPLG00000027155	-1.95696	3.34726e-08	Down
167	ENSAPLG00000008375	-2.81289	3.58056e-08	Down
168	ENSAPLG00000012227	-2.21259	3.65649e-08	Down
169	ENSAPLG00000009442	-1.56381	3.8371e-08	Down
170	ENSAPLG00000002486	-2.01367	4.52162e-08	Down
171	ENSAPLG00000009568	2.52945	4.91258e-08	Up
172	ENSAPLG00000021006	-2.27369	5.26105e-08	Down
173	ENSAPLG00000008033	-1.53699	5.50599e-08	Down
174	ENSAPLG00000010819	-2.50532	6.13607e-08	Down
175	ENSAPLG00000003738	1.78557	6.26405e-08	Up
176	ENSAPLG00000030531	2.69569	6.42475e-08	Up
177	ENSAPLG00000013127	1.66393	6.55041e-08	Up
178	ENSAPLG00000000474	3.47459	6.96455e-08	Up
179	ENSAPLG00000009685	2.05088	7.00073e-08	Up
180	ENSAPLG00000018469	1.86171	7.20631e-08	Up
181	ENSAPLG00000013213	-1.86115	7.31992e-08	Down
182	ENSAPLG00000002313	-3.13941	8.63473e-08	Down
183	ENSAPLG00000011848	-3.4908	8.71962e-08	Down
184	ENSAPLG00000028163	4.24519	9.0537e-08	Up
185	ENSAPLG00000026781	2.23269	9.65362e-08	Up
186	ENSAPLG00000009301	-2.47407	9.92829e-08	Down
187	ENSAPLG00000002906	1.66986	1.00653e-07	Up
188	ENSAPLG00000008974	1.93284	1.12584e-07	Up
189	ENSAPLG00000011302	-1.52154	1.2341e-07	Down
190	ENSAPLG00000025284	2.70458	1.28737e-07	Up
191	ENSAPLG00000029554	3.03185	1.45795e-07	Up
192	ENSAPLG00000030513	-1.60452	1.47307e-07	Down
193	ENSAPLG00000007063	-1.5687	1.47307e-07	Down
194	ENSAPLG00000004050	-1.55001	1.47307e-07	Down
195	ENSAPLG00000026699	3.0447	1.48236e-07	Up
196	ENSAPLG00000008970	2.17363	1.64648e-07	Up
197	ENSAPLG00000004185	-2.43981	1.6471e-07	Down
198	ENSAPLG00000028429	-1.66814	1.6796e-07	Down
199	ENSAPLG00000013353	-1.5934	1.6877e-07	Down
200	ENSAPLG00000015862	-1.69291	1.6877e-07	Down
201	ENSAPLG00000028919	-2.2041	1.7688e-07	Down
202	ENSAPLG00000003470	-2.6479	1.77254e-07	Down
203	ENSAPLG00000002920	-1.52616	2.17287e-07	Down
204	ENSAPLG00000014098	-1.98988	2.19717e-07	Down
205	ENSAPLG00000015079	3.26265	2.29821e-07	Up
206	ENSAPLG00000023109	1.76268	2.44802e-07	Up
207	ENSAPLG00000002105	1.69195	2.65081e-07	Up
208	ENSAPLG00000030108	-4.18913	2.88239e-07	Down
209	ENSAPLG00000007031	2.33924	2.8825e-07	Up
210	ENSAPLG00000021240	2.27306	2.92022e-07	Up
211	ENSAPLG00000011426	1.90374	2.97441e-07	Up
212	ENSAPLG00000025801	-1.66771	3.05642e-07	Down
213	ENSAPLG00000020318	-1.65361	3.37789e-07	Down
214	ENSAPLG00000029400	2.51386	3.42498e-07	Up
215	ENSAPLG00000004177	1.55877	3.67434e-07	Up
216	ENSAPLG00000012302	-1.63713	3.93986e-07	Down
217	ENSAPLG00000022778	1.58301	3.96076e-07	Up
218	ENSAPLG00000025700	-1.55714	4.07205e-07	Down
219	ENSAPLG00000028724	4.98076	4.13761e-07	Up
220	ENSAPLG00000003452	-2.14005	4.25963e-07	Down
221	ENSAPLG00000013049	2.43072	4.4258e-07	Up
222	ENSAPLG00000011646	-1.75824	5.14209e-07	Down
223	ENSAPLG00000009176	-1.76617	5.4763e-07	Down
224	ENSAPLG00000011112	1.72624	5.61375e-07	Up
225	ENSAPLG00000028255	-1.56007	5.86624e-07	Down
226	ENSAPLG00000003810	1.73637	6.12035e-07	Up
227	ENSAPLG00000027587	1.83464	7.03218e-07	Up
228	ENSAPLG00000012285	3.04376	7.42972e-07	Up
229	ENSAPLG00000023371	4.13759	7.77181e-07	Up
230	ENSAPLG00000003524	-1.63047	7.99409e-07	Down
231	ENSAPLG00000012803	-2.05565	8.16646e-07	Down
232	ENSAPLG00000021565	2.64835	1.02832e-06	Up
233	ENSAPLG00000003185	2.51322	1.08702e-06	Up
234	ENSAPLG00000017302	-2.00926	1.09579e-06	Down
235	ENSAPLG00000002963	2.58117	1.11356e-06	Up
236	ENSAPLG00000010465	-1.72894	1.11917e-06	Down
237	ENSAPLG00000001633	1.69484	1.21822e-06	Up
238	ENSAPLG00000026359	1.80018	1.21988e-06	Up
239	ENSAPLG00000013764	2.6936	1.24688e-06	Up
240	ENSAPLG00000021550	3.17262	1.27685e-06	Up
241	ENSAPLG00000020884	1.59451	1.34173e-06	Up
242	ENSAPLG00000016414	2.05586	1.42586e-06	Up
243	ENSAPLG00000017341	3.10818	1.50056e-06	Up
244	ENSAPLG00000006086	-1.72125	1.54026e-06	Down
245	ENSAPLG00000018643	2.00815	1.62288e-06	Up
246	ENSAPLG00000019252	-2.03054	1.65247e-06	Down
247	ENSAPLG00000022377	1.7104	1.65368e-06	Up
248	ENSAPLG00000003392	-2.46058	1.90644e-06	Down
249	ENSAPLG00000031013	-7.3991	1.9084e-06	Down
250	ENSAPLG00000020627	2.15106	1.94922e-06	Up
251	ENSAPLG00000022144	1.59028	2.04874e-06	Up
252	ENSAPLG00000020075	3.19586	2.10066e-06	Up
253	ENSAPLG00000013921	-2.31141	2.10457e-06	Down
254	ENSAPLG00000021020	5.5403	2.13751e-06	Up
255	ENSAPLG00000005419	1.63564	2.25902e-06	Up
256	ENSAPLG00000009855	-3.27005	2.26595e-06	Down
257	ENSAPLG00000007236	-3.4829	2.31504e-06	Down
258	ENSAPLG00000009829	-1.73077	2.83044e-06	Down
259	ENSAPLG00000021542	3.24964	2.91269e-06	Up
260	ENSAPLG00000025449	-1.51409	2.91404e-06	Down
261	ENSAPLG00000017411	1.75407	2.9384e-06	Up
262	ENSAPLG00000006037	-1.55025	2.98217e-06	Down
263	ENSAPLG00000003557	2.12156	3.01559e-06	Up
264	ENSAPLG00000017480	-2.70639	3.01938e-06	Down
265	ENSAPLG00000025592	-1.94409	3.02629e-06	Down
266	ENSAPLG00000029366	1.55445	3.13692e-06	Up
267	ENSAPLG00000009950	-2.44194	3.29855e-06	Down
268	ENSAPLG00000007792	-1.67602	3.57066e-06	Down
269	ENSAPLG00000013894	-2.37985	3.57066e-06	Down
270	ENSAPLG00000024909	2.96134	3.6443e-06	Up
271	ENSAPLG00000008313	-2.65365	3.98348e-06	Down
272	ENSAPLG00000024154	1.89656	5.05988e-06	Up
273	ENSAPLG00000031245	-2.32407	5.08824e-06	Down
274	ENSAPLG00000018637	-1.909	5.23121e-06	Down
275	ENSAPLG00000026185	1.90508	5.38628e-06	Up
276	ENSAPLG00000021722	-1.81536	5.85559e-06	Down
277	ENSAPLG00000002916	1.92461	5.85961e-06	Up
278	ENSAPLG00000006988	-2.03141	6.10532e-06	Down
279	ENSAPLG00000022493	1.79896	6.27679e-06	Up
280	ENSAPLG00000015383	-1.97791	6.40721e-06	Down
281	ENSAPLG00000015552	2.86074	6.48943e-06	Up
282	ENSAPLG00000021061	2.88596	6.60356e-06	Up
283	ENSAPLG00000005183	-1.99291	6.61709e-06	Down
284	ENSAPLG00000029966	2.96518	6.95658e-06	Up
285	ENSAPLG00000004200	-1.59836	6.95658e-06	Down
286	ENSAPLG00000007034	-1.535	6.95658e-06	Down
287	ENSAPLG00000008932	-3.25444	7.0003e-06	Down
288	ENSAPLG00000004676	2.06456	7.40606e-06	Up
289	ENSAPLG00000005134	-1.5876	7.62745e-06	Down
290	ENSAPLG00000007120	-2.30138	7.90891e-06	Down
291	ENSAPLG00000018191	-1.54798	8.59064e-06	Down
292	ENSAPLG00000013526	2.47843	9.43287e-06	Up
293	ENSAPLG00000012089	1.68559	9.64729e-06	Up
294	ENSAPLG00000031256	-3.65108	9.73305e-06	Down
295	ENSAPLG00000008187	1.89516	9.73305e-06	Up
296	ENSAPLG00000004051	-1.6204	9.7479e-06	Down
297	ENSAPLG00000029479	2.10809	1.02514e-05	Up
298	ENSAPLG00000031026	-1.63054	1.07768e-05	Down
299	ENSAPLG00000029007	-2.2835	1.07768e-05	Down
300	ENSAPLG00000013859	2.4638	1.09886e-05	Up
301	ENSAPLG00000010753	1.55518	1.10147e-05	Up
302	ENSAPLG00000020412	1.73725	1.13867e-05	Up
303	ENSAPLG00000021754	3.91756	1.14758e-05	Up
304	ENSAPLG00000024639	-1.86596	1.15846e-05	Down
305	ENSAPLG00000020909	1.95887	1.18777e-05	Up
306	ENSAPLG00000016397	1.92298	1.20375e-05	Up
307	ENSAPLG00000001957	-2.46502	1.22546e-05	Down
308	ENSAPLG00000029075	-1.83783	1.23571e-05	Down
309	ENSAPLG00000029360	2.68311	1.24893e-05	Up
310	ENSAPLG00000019803	-2.58201	1.31496e-05	Down
311	ENSAPLG00000002679	-2.84167	1.32244e-05	Down
312	ENSAPLG00000018666	1.72469	1.52222e-05	Up
313	ENSAPLG00000018948	6.30005	1.5305e-05	Up
314	ENSAPLG00000009934	-1.68053	1.53128e-05	Down
315	ENSAPLG00000028951	1.85598	1.53128e-05	Up
316	ENSAPLG00000023757	2.17342	1.56004e-05	Up
317	ENSAPLG00000016856	1.9235	1.64386e-05	Up
318	ENSAPLG00000002434	-1.88272	1.65261e-05	Down
319	ENSAPLG00000012632	-2.18311	1.83111e-05	Down
320	ENSAPLG00000002443	-1.93006	1.86803e-05	Down
321	ENSAPLG00000016529	1.67352	1.93302e-05	Up
322	ENSAPLG00000025461	3.95863	1.98265e-05	Up
323	ENSAPLG00000021649	1.73917	1.99798e-05	Up
324	ENSAPLG00000026424	5.5678	2.0575e-05	Up
325	ENSAPLG00000022742	-3.24233	2.09126e-05	Down
326	ENSAPLG00000016131	2.3302	2.09966e-05	Up
327	ENSAPLG00000028933	2.25984	2.13062e-05	Up
328	ENSAPLG00000016278	-2.46562	2.19881e-05	Down
329	ENSAPLG00000023947	-2.49378	2.26281e-05	Down
330	ENSAPLG00000025054	3.50005	2.30242e-05	Up
331	ENSAPLG00000024610	3.91502	2.39922e-05	Up
332	ENSAPLG00000008376	-1.68894	2.43348e-05	Down
333	ENSAPLG00000025103	2.42999	2.47425e-05	Up
334	ENSAPLG00000028995	-6.06538	2.47971e-05	Down
335	ENSAPLG00000012398	2.86886	2.50727e-05	Up
336	ENSAPLG00000007945	1.57313	2.6475e-05	Up
337	ENSAPLG00000013282	2.61532	2.6675e-05	Up
338	ENSAPLG00000010637	-1.80589	2.72054e-05	Down
339	ENSAPLG00000007023	-4.86204	2.76295e-05	Down
340	ENSAPLG00000020022	2.08279	2.88677e-05	Up
341	ENSAPLG00000016416	1.62568	2.98503e-05	Up
342	ENSAPLG00000012663	1.72983	3.24008e-05	Up
343	ENSAPLG00000014987	2.38194	3.24333e-05	Up
344	ENSAPLG00000005962	2.11806	3.39893e-05	Up
345	ENSAPLG00000013570	-1.73	3.39935e-05	Down
346	ENSAPLG00000023545	1.51102	3.53021e-05	Up
347	ENSAPLG00000007931	-1.81863	3.57968e-05	Down
348	ENSAPLG00000029186	2.64134	3.72437e-05	Up
349	ENSAPLG00000017432	3.40633	4.00582e-05	Up
350	ENSAPLG00000002933	1.59775	4.56633e-05	Up
351	ENSAPLG00000026957	1.5421	4.57304e-05	Up
352	ENSAPLG00000028394	2.6304	4.61054e-05	Up
353	ENSAPLG00000022341	-1.68801	4.63305e-05	Down
354	ENSAPLG00000007430	1.73139	4.65603e-05	Up
355	ENSAPLG00000017344	4.11298	4.70977e-05	Up
356	ENSAPLG00000011353	-2.53843	4.83709e-05	Down
357	ENSAPLG00000028888	3.51953	4.92861e-05	Up
358	ENSAPLG00000030809	-2.61377	5.01332e-05	Down
359	ENSAPLG00000021352	-8.67764	5.03506e-05	Down
360	ENSAPLG00000025162	3.99352	5.25471e-05	Up
361	ENSAPLG00000002970	1.50382	5.29266e-05	Up
362	ENSAPLG00000018616	-1.61944	5.32536e-05	Down
363	ENSAPLG00000022262	-1.81621	5.83954e-05	Down
364	ENSAPLG00000001119	2.01755	5.89461e-05	Up
365	ENSAPLG00000015125	-1.91474	5.98707e-05	Down
366	ENSAPLG00000008200	-2.04983	6.34856e-05	Down
367	ENSAPLG00000009197	-1.85624	6.74222e-05	Down
368	ENSAPLG00000022310	2.55921	6.74651e-05	Up
369	ENSAPLG00000010876	-2.1816	6.77946e-05	Down
370	ENSAPLG00000027686	4.40065	6.90666e-05	Up
371	ENSAPLG00000020811	-1.96282	6.92628e-05	Down
372	ENSAPLG00000000705	-1.88404	7.21199e-05	Down
373	ENSAPLG00000026944	-1.72376	7.21199e-05	Down
374	ENSAPLG00000008178	-2.44806	7.50184e-05	Down
375	ENSAPLG00000022189	1.54611	7.94044e-05	Up
376	ENSAPLG00000019893	1.84285	8.53839e-05	Up
377	ENSAPLG00000011933	-1.54838	8.80874e-05	Down
378	ENSAPLG00000027552	2.59193	8.87068e-05	Up
379	ENSAPLG00000000586	6.73005	8.92733e-05	Up
380	ENSAPLG00000025661	2.76699	9.34783e-05	Up
381	ENSAPLG00000011439	1.7736	9.47051e-05	Up
382	ENSAPLG00000025356	-1.63839	9.99039e-05	Down
383	ENSAPLG00000023939	1.84741	0.000100815	Up
384	ENSAPLG00000029009	2.29544	0.000103074	Up
385	ENSAPLG00000026805	-1.52666	0.000106951	Down
386	ENSAPLG00000002303	2.22088	0.000124155	Up
387	ENSAPLG00000014294	1.6052	0.000127419	Up
388	ENSAPLG00000007178	-1.5835	0.000128932	Down
389	ENSAPLG00000001804	-2.12086	0.000132009	Down
390	ENSAPLG00000012143	-1.79056	0.000132977	Down
391	ENSAPLG00000013306	1.61786	0.000132977	Up
392	ENSAPLG00000004165	1.91583	0.000135244	Up
393	ENSAPLG00000030188	1.94415	0.000144136	Up
394	ENSAPLG00000026074	-2.44539	0.000159282	Down
395	ENSAPLG00000010155	1.60636	0.000167324	Up
396	ENSAPLG00000029349	-3.48645	0.000171334	Down
397	ENSAPLG00000029486	2.03768	0.000175514	Up
398	ENSAPLG00000000299	2.40834	0.000188742	Up
399	ENSAPLG00000001130	-1.57364	0.000200476	Down
400	ENSAPLG00000023299	-2.07429	0.000209808	Down
401	ENSAPLG00000009924	-2.45361	0.000216894	Down
402	ENSAPLG00000019608	2.13816	0.000230525	Up
403	ENSAPLG00000014196	1.52984	0.000231025	Up
404	ENSAPLG00000009589	-2.65425	0.000238923	Down
405	ENSAPLG00000029562	1.94973	0.000239247	Up
406	ENSAPLG00000022233	2.65327	0.00024138	Up
407	ENSAPLG00000011142	-4.13191	0.00025382	Down
408	ENSAPLG00000007970	-2.59934	0.000257861	Down
409	ENSAPLG00000010661	2.40162	0.000266609	Up
410	ENSAPLG00000018368	-1.61403	0.000276248	Down
411	ENSAPLG00000004592	1.77155	0.000279138	Up
412	ENSAPLG00000006921	1.61039	0.0002887	Up
413	ENSAPLG00000019739	4.06949	0.000289131	Up
414	ENSAPLG00000007357	-1.67152	0.000295804	Down
415	ENSAPLG00000010039	4.04066	0.00029782	Up
416	ENSAPLG00000004103	-2.13765	0.000298402	Down
417	ENSAPLG00000013427	-2.28214	0.000298465	Down
418	ENSAPLG00000025038	1.59087	0.000307058	Up
419	ENSAPLG00000019111	1.92723	0.000337281	Up
420	ENSAPLG00000010056	-1.87152	0.000346871	Down
421	ENSAPLG00000008300	-1.61487	0.00034907	Down
422	ENSAPLG00000005211	-1.889	0.000351994	Down
423	ENSAPLG00000015240	-8.46001	0.000354582	Down
424	ENSAPLG00000029163	4.41625	0.000355842	Up
425	ENSAPLG00000031080	1.51744	0.000368733	Up
426	ENSAPLG00000005388	1.51744	0.000372619	Up
427	ENSAPLG00000013441	2.74872	0.000372619	Up
428	ENSAPLG00000024290	4.19176	0.000419571	Up
429	ENSAPLG00000004983	1.55122	0.000422106	Up
430	ENSAPLG00000030077	4.31816	0.000423454	Up
431	ENSAPLG00000002485	1.53641	0.000423454	Up
432	ENSAPLG00000012384	1.88209	0.000491319	Up
433	ENSAPLG00000016984	2.09241	0.000496498	Up
434	ENSAPLG00000026770	1.67622	0.000496498	Up
435	ENSAPLG00000027302	-2.36242	0.000505197	Down
436	ENSAPLG00000007114	1.6583	0.000507267	Up
437	ENSAPLG00000000104	2.18676	0.000507527	Up
438	ENSAPLG00000010339	-2.32637	0.000524416	Down
439	ENSAPLG00000010237	-1.74137	0.000524633	Down
440	ENSAPLG00000002180	1.54376	0.000553984	Up
441	ENSAPLG00000017881	2.73718	0.000554701	Up
442	ENSAPLG00000007151	2.62827	0.000575279	Up
443	ENSAPLG00000010344	1.53402	0.000596694	Up
444	ENSAPLG00000007444	-1.50008	0.000605382	Down
445	ENSAPLG00000008841	-1.59267	0.000618947	Down
446	ENSAPLG00000022835	2.19909	0.000660295	Up
447	ENSAPLG00000027570	1.64924	0.000680061	Up
448	ENSAPLG00000000300	1.59508	0.000684402	Up
449	ENSAPLG00000025579	-2.38315	0.000688971	Down
450	ENSAPLG00000029808	-1.90023	0.000701284	Down
451	ENSAPLG00000016091	-1.54291	0.000718977	Down
452	ENSAPLG00000024356	-1.50359	0.00072349	Down
453	ENSAPLG00000025468	1.66545	0.000726539	Up
454	ENSAPLG00000024630	1.56649	0.000735272	Up
455	ENSAPLG00000007669	-1.5954	0.000753659	Down
456	ENSAPLG00000015814	2.37948	0.000760106	Up
457	ENSAPLG00000019960	-1.65461	0.000849908	Down
458	ENSAPLG00000008282	2.15273	0.000866732	Up
459	ENSAPLG00000002252	-1.6792	0.000876508	Down
460	ENSAPLG00000007509	-2.19818	0.000899968	Down
461	ENSAPLG00000023995	1.79256	0.000906643	Up
462	ENSAPLG00000019548	-2.01379	0.000909594	Down
463	ENSAPLG00000007522	1.88444	0.000950041	Up
464	ENSAPLG00000004459	2.3068	0.00095217	Up
