# Supplementary material for: Molecular genetic characterization and meat-use functional gene identification in Jianshui yellow–brown ducks through combined resequencing and transcriptome analysis
Source: Front Vet Sci. 2023 Dec 12;10:1269904. doi: 10.3389/fvets.2023.1269904 (PMC10765987; doi:10.3389/fvets.2023.1269904)
Supplement: Supplementary file 1 [file Data_Sheet_1.zip › Table S9.xlsx]

## Sheet: Sheet1
Table S9 Differentially expressed genes in the sebum transcriptome of Jianshui yellow-brown ducks vs. mallards (screening threshold was log2 (Foldchange > 1.5 and padj<0.001))
	gene_id	log2FoldChange	padj	Level
1	ENSAPLG00000029064	-1.95713	1.85934e-10	Down
2	ENSAPLG00000004566	-1.57873	4.94558e-07	Down
3	ENSAPLG00000005976	-1.87421	8.59726e-16	Down
4	ENSAPLG00000004876	-3.03842	0.000211489	Down
5	ENSAPLG00000030960	2.65384	0.000822918	Up
6	ENSAPLG00000021182	1.62015	1.46561e-06	Up
7	ENSAPLG00000014243	-3.43753	9.39733e-41	Down
8	ENSAPLG00000009442	-1.77117	7.38548e-21	Down
9	ENSAPLG00000004518	3.91144	0.00066041	Up
10	ENSAPLG00000005568	5.00401	0.000138855	Up
11	ENSAPLG00000009823	-1.99438	2.21903e-08	Down
12	ENSAPLG00000002925	-2.15828	1.67146e-22	Down
13	ENSAPLG00000029019	2.08437	1.28573e-05	Up
14	ENSAPLG00000014093	-2.81843	1.2043e-64	Down
15	ENSAPLG00000006062	-1.51954	1.07576e-07	Down
16	ENSAPLG00000029507	-1.95465	2.45723e-06	Down
17	ENSAPLG00000003094	-1.69592	3.21449e-09	Down
18	ENSAPLG00000003814	-2.39134	8.74062e-07	Down
19	ENSAPLG00000019817	-1.56568	3.71014e-09	Down
20	ENSAPLG00000010252	-1.8676	4.72791e-07	Down
21	ENSAPLG00000017341	2.32872	3.0646e-08	Up
22	ENSAPLG00000005646	1.88855	1.53928e-05	Up
23	ENSAPLG00000029065	1.59172	3.48451e-06	Up
24	ENSAPLG00000000474	2.01574	3.97604e-07	Up
25	ENSAPLG00000027882	-3.07783	1.00388e-18	Down
26	ENSAPLG00000011705	-2.07964	1.48475e-15	Down
27	ENSAPLG00000028063	-3.7903	2.24914e-56	Down
28	ENSAPLG00000013716	5.78632	3.94512e-13	Up
29	ENSAPLG00000012679	2.09429	8.61655e-06	Up
30	ENSAPLG00000018332	-3.65421	1.91462e-08	Down
31	ENSAPLG00000014622	2.5795	0.000109093	Up
32	ENSAPLG00000023655	-2.14107	0.000125483	Down
33	ENSAPLG00000025585	2.04241	0.000288144	Up
34	ENSAPLG00000013320	-1.58656	1.1578e-12	Down
35	ENSAPLG00000006641	-1.59004	3.8604e-06	Down
36	ENSAPLG00000023622	-2.37255	1.35387e-23	Down
37	ENSAPLG00000010762	2.33073	4.07364e-05	Up
38	ENSAPLG00000020451	-2.32717	2.59093e-06	Down
39	ENSAPLG00000012943	1.53119	0.000433285	Up
40	ENSAPLG00000015653	-1.50006	3.90856e-05	Down
41	ENSAPLG00000009924	-3.13644	8.49185e-09	Down
42	ENSAPLG00000029587	1.73131	0.000228742	Up
43	ENSAPLG00000022748	1.71347	1.10812e-19	Up
44	ENSAPLG00000021814	-3.39927	5.67645e-29	Down
45	ENSAPLG00000028343	-2.52205	1.93778e-17	Down
46	ENSAPLG00000011178	-1.70738	2.06627e-07	Down
47	ENSAPLG00000005341	-2.40378	2.27232e-33	Down
48	ENSAPLG00000017468	-1.58219	1.37866e-09	Down
49	ENSAPLG00000019679	3.47495	0.000916762	Up
50	ENSAPLG00000023915	1.6131	1.97249e-12	Up
51	ENSAPLG00000011308	-1.58666	1.43669e-22	Down
52	ENSAPLG00000005382	-5.28053	3.02964e-06	Down
53	ENSAPLG00000011670	4.39284	1.47686e-14	Up
54	ENSAPLG00000020964	2.17708	1.36062e-11	Up
55	ENSAPLG00000020164	2.13745	5.07849e-05	Up
56	ENSAPLG00000004585	-4.13035	3.924e-23	Down
57	ENSAPLG00000003847	-2.46152	1.74326e-24	Down
58	ENSAPLG00000022824	3.10634	3.45568e-05	Up
59	ENSAPLG00000020479	5.04607	0.000140808	Up
60	ENSAPLG00000029276	4.08041	8.24608e-07	Up
61	ENSAPLG00000008020	2.11974	0.000969722	Up
62	ENSAPLG00000008086	5.35816	2.08782e-08	Up
63	ENSAPLG00000018213	2.22088	9.99836e-07	Up
64	ENSAPLG00000004256	2.70343	5.35824e-05	Up
65	ENSAPLG00000002630	-2.62669	1.2826e-13	Down
66	ENSAPLG00000010876	-2.11772	0.000537087	Down
67	ENSAPLG00000011043	3.1064	4.00448e-12	Up
68	ENSAPLG00000028781	-2.06568	6.72528e-20	Down
69	ENSAPLG00000006342	-4.08244	4.91903e-61	Down
70	ENSAPLG00000017302	-3.70382	3.52311e-24	Down
71	ENSAPLG00000008910	-1.74738	5.91733e-10	Down
72	ENSAPLG00000017017	-1.74219	0.000413154	Down
73	ENSAPLG00000011405	1.64676	2.68463e-05	Up
74	ENSAPLG00000026237	-1.76401	5.27214e-05	Down
75	ENSAPLG00000007120	-3.91853	2.54401e-07	Down
76	ENSAPLG00000012143	-2.59101	5.67393e-07	Down
77	ENSAPLG00000003863	1.99815	0.000281725	Up
78	ENSAPLG00000024050	1.75611	0.000250504	Up
79	ENSAPLG00000021181	-2.11658	3.3522e-05	Down
80	ENSAPLG00000003901	-1.97697	3.64571e-08	Down
81	ENSAPLG00000018185	-1.61804	4.20752e-14	Down
82	ENSAPLG00000019022	-5.14916	7.65084e-09	Down
83	ENSAPLG00000002875	1.59351	0.000461131	Up
84	ENSAPLG00000030482	-3.27451	3.86544e-21	Down
85	ENSAPLG00000008763	1.75437	2.07811e-10	Up
86	ENSAPLG00000026450	3.71022	1.17379e-09	Up
87	ENSAPLG00000001333	1.68842	0.000139693	Up
88	ENSAPLG00000023268	-3.25702	2.8537e-14	Down
89	ENSAPLG00000011100	1.57834	0.00032869	Up
90	ENSAPLG00000010614	-1.68931	8.40764e-09	Down
91	ENSAPLG00000009255	-3.85033	1.50746e-10	Down
92	ENSAPLG00000028420	-2.87277	7.5188e-34	Down
93	ENSAPLG00000003250	-2.14873	7.54209e-51	Down
94	ENSAPLG00000027523	-3.19105	4.91218e-09	Down
95	ENSAPLG00000007793	-1.73218	1.58496e-06	Down
96	ENSAPLG00000028303	-2.00368	1.64691e-05	Down
97	ENSAPLG00000015676	4.39637	5.92744e-09	Up
98	ENSAPLG00000003552	3.43833	2.494e-19	Up
99	ENSAPLG00000002782	2.70615	3.98731e-05	Up
100	ENSAPLG00000009280	-2.95015	6.80412e-51	Down
101	ENSAPLG00000015799	-3.63974	8.17287e-10	Down
102	ENSAPLG00000029366	1.86296	1.56658e-13	Up
103	ENSAPLG00000013619	-2.68629	9.28153e-09	Down
104	ENSAPLG00000010003	-2.01674	6.15034e-06	Down
105	ENSAPLG00000003524	-2.05056	5.04783e-16	Down
106	ENSAPLG00000016036	-4.02431	1.13548e-54	Down
107	ENSAPLG00000003452	-2.6937	3.05447e-05	Down
108	ENSAPLG00000008879	-1.60588	1.52593e-05	Down
109	ENSAPLG00000004896	-1.66146	8.73295e-07	Down
110	ENSAPLG00000004933	-1.85904	0.000600175	Down
111	ENSAPLG00000002239	3.51249	3.72119e-09	Up
112	ENSAPLG00000008305	2.95705	3.95391e-05	Up
113	ENSAPLG00000009277	-1.67024	4.36986e-10	Down
114	ENSAPLG00000014621	-1.55119	1.25624e-07	Down
115	ENSAPLG00000008508	-2.55529	6.95596e-55	Down
116	ENSAPLG00000029253	3.32768	0.000244299	Up
117	ENSAPLG00000011853	-2.29658	9.19046e-18	Down
118	ENSAPLG00000024085	1.75891	8.47833e-09	Up
119	ENSAPLG00000029304	2.55912	0.000526004	Up
120	ENSAPLG00000012885	-1.73884	5.09749e-08	Down
121	ENSAPLG00000015493	-3.34609	4.22173e-42	Down
122	ENSAPLG00000017443	-1.96346	3.44556e-13	Down
123	ENSAPLG00000004139	-2.31317	6.27875e-05	Down
124	ENSAPLG00000010307	-2.53458	2.94861e-31	Down
125	ENSAPLG00000012527	-2.8475	2.75845e-65	Down
126	ENSAPLG00000026260	-2.05766	0.000116522	Down
127	ENSAPLG00000011417	-1.99155	0.000354282	Down
128	ENSAPLG00000028419	-2.50874	1.88234e-06	Down
129	ENSAPLG00000000987	-1.90323	2.35616e-11	Down
130	ENSAPLG00000024411	-1.9125	4.84303e-35	Down
131	ENSAPLG00000002937	-2.17067	4.64597e-18	Down
132	ENSAPLG00000023380	1.68044	4.05604e-20	Up
133	ENSAPLG00000007672	-4.7998	0.000564505	Down
134	ENSAPLG00000017128	1.54341	5.74632e-12	Up
135	ENSAPLG00000011933	-4.19318	5.97372e-26	Down
136	ENSAPLG00000015284	-1.66747	0.000814058	Down
137	ENSAPLG00000007560	-1.70875	1.02149e-15	Down
138	ENSAPLG00000014354	-1.89236	1.19318e-45	Down
139	ENSAPLG00000001621	-1.7883	0.000384681	Down
140	ENSAPLG00000015599	-2.77451	2.79737e-101	Down
141	ENSAPLG00000025892	-3.91136	4.10283e-38	Down
142	ENSAPLG00000026405	-1.89821	9.58207e-11	Down
143	ENSAPLG00000018096	4.94191	2.20332e-08	Up
144	ENSAPLG00000004614	-1.70253	1.86003e-06	Down
145	ENSAPLG00000016551	-1.72293	7.65084e-09	Down
146	ENSAPLG00000013613	-3.21374	2.65466e-33	Down
147	ENSAPLG00000003725	-1.74075	9.39819e-10	Down
148	ENSAPLG00000020552	-2.71893	0.00076778	Down
149	ENSAPLG00000007593	3.84188	1.00024e-05	Up
150	ENSAPLG00000023907	1.54755	1.31146e-06	Up
151	ENSAPLG00000029447	-4.57851	2.35087e-81	Down
152	ENSAPLG00000019337	-2.66313	0.000597679	Down
153	ENSAPLG00000018632	-1.55196	1.13397e-05	Down
154	ENSAPLG00000015371	-1.70835	2.99033e-22	Down
155	ENSAPLG00000004444	-2.39442	1.35234e-12	Down
156	ENSAPLG00000019903	4.09864	3.74636e-07	Up
157	ENSAPLG00000012930	-2.08917	7.7332e-33	Down
158	ENSAPLG00000018905	1.98533	5.36974e-07	Up
159	ENSAPLG00000027710	-2.6275	1.07173e-14	Down
160	ENSAPLG00000006382	-2.39071	1.54669e-24	Down
161	ENSAPLG00000024855	1.89302	8.42249e-08	Up
162	ENSAPLG00000010954	-1.9798	1.37425e-18	Down
163	ENSAPLG00000018478	-2.50631	0.000385886	Down
164	ENSAPLG00000005839	-1.50736	3.56718e-12	Down
165	ENSAPLG00000009316	-2.37319	1.33157e-11	Down
166	ENSAPLG00000010016	-3.10841	2.51287e-135	Down
167	ENSAPLG00000009309	-2.07136	7.42969e-18	Down
168	ENSAPLG00000030443	-1.65871	6.72965e-05	Down
169	ENSAPLG00000017519	-4.10165	5.16447e-07	Down
170	ENSAPLG00000016324	-2.22485	2.66821e-07	Down
171	ENSAPLG00000009898	-1.86099	1.18261e-06	Down
172	ENSAPLG00000015983	3.82361	2.33441e-07	Up
173	ENSAPLG00000029834	-1.84182	1.96131e-32	Down
174	ENSAPLG00000025408	-2.64665	0.000180549	Down
175	ENSAPLG00000012359	4.4545	6.61976e-08	Up
176	ENSAPLG00000008445	-1.59292	2.50741e-07	Down
177	ENSAPLG00000002935	-2.5265	2.55609e-05	Down
178	ENSAPLG00000018594	2.46371	0.000444102	Up
179	ENSAPLG00000004837	-1.95309	1.04249e-48	Down
180	ENSAPLG00000007656	-1.67116	5.46745e-07	Down
181	ENSAPLG00000014028	-2.75581	9.20266e-18	Down
182	ENSAPLG00000009833	1.92549	0.000125219	Up
183	ENSAPLG00000017874	-5.10352	2.3567e-12	Down
184	ENSAPLG00000022237	-2.03194	1.62388e-06	Down
185	ENSAPLG00000012392	3.40512	0.000189535	Up
186	ENSAPLG00000009855	-3.60462	9.39434e-12	Down
187	ENSAPLG00000011508	6.26984	2.77672e-08	Up
188	ENSAPLG00000018801	6.99103	1.15332e-06	Up
189	ENSAPLG00000014966	2.21282	4.4903e-06	Up
190	ENSAPLG00000025318	4.74419	1.31789e-09	Up
191	ENSAPLG00000010304	-2.01788	2.08124e-25	Down
192	ENSAPLG00000015862	-2.39492	7.28613e-35	Down
193	ENSAPLG00000002153	1.80237	4.29104e-08	Up
194	ENSAPLG00000006938	3.02536	2.33497e-06	Up
195	ENSAPLG00000005255	-1.62453	8.17287e-10	Down
196	ENSAPLG00000016734	2.29288	3.86825e-21	Up
197	ENSAPLG00000008348	-2.7128	2.30521e-55	Down
198	ENSAPLG00000007000	-2.2743	1.85331e-12	Down
199	ENSAPLG00000006616	-1.91436	3.30024e-10	Down
200	ENSAPLG00000006278	-2.11135	4.03327e-16	Down
201	ENSAPLG00000013519	-1.8412	6.92599e-05	Down
202	ENSAPLG00000008444	7.35727	6.69563e-09	Up
203	ENSAPLG00000006683	1.61766	1.24003e-07	Up
204	ENSAPLG00000022180	-8.90988	0.000664626	Down
205	ENSAPLG00000011788	-3.36795	1.74212e-11	Down
206	ENSAPLG00000004271	-1.91749	6.0258e-08	Down
207	ENSAPLG00000002854	-1.64655	1.00054e-29	Down
208	ENSAPLG00000010715	1.59617	3.95235e-05	Up
209	ENSAPLG00000001610	-4.23868	5.41238e-06	Down
210	ENSAPLG00000029126	-2.1764	2.1998e-08	Down
211	ENSAPLG00000011547	-2.02145	3.81571e-05	Down
212	ENSAPLG00000000104	1.61837	2.02095e-05	Up
213	ENSAPLG00000002877	-2.2807	1.23722e-35	Down
214	ENSAPLG00000015652	-1.79934	1.14626e-05	Down
215	ENSAPLG00000007476	3.07581	3.25746e-10	Up
216	ENSAPLG00000013764	1.80726	0.000493388	Up
217	ENSAPLG00000019499	-1.5727	5.50715e-12	Down
218	ENSAPLG00000003077	4.35735	3.29227e-10	Up
219	ENSAPLG00000006152	-3.18706	2.14528e-43	Down
220	ENSAPLG00000001905	-1.69571	5.37506e-12	Down
221	ENSAPLG00000003054	-2.26746	5.56493e-22	Down
222	ENSAPLG00000002992	-1.93891	1.50894e-06	Down
223	ENSAPLG00000017233	2.08231	2.20976e-09	Up
224	ENSAPLG00000003130	-1.91556	3.00917e-05	Down
225	ENSAPLG00000019285	1.5045	0.000370816	Up
226	ENSAPLG00000026605	3.67798	2.06121e-22	Up
227	ENSAPLG00000004763	3.34821	0.000730105	Up
228	ENSAPLG00000003818	2.6343	3.31488e-05	Up
229	ENSAPLG00000004747	1.6517	1.27273e-05	Up
230	ENSAPLG00000008926	-3.37173	5.72502e-07	Down
231	ENSAPLG00000004253	-1.82636	3.46556e-10	Down
232	ENSAPLG00000008859	-1.53271	9.24257e-12	Down
233	ENSAPLG00000009934	-1.64988	1.74167e-05	Down
234	ENSAPLG00000002826	-2.31235	2.18299e-24	Down
235	ENSAPLG00000006311	-2.15293	2.14538e-08	Down
236	ENSAPLG00000029273	1.52045	0.000224804	Up
237	ENSAPLG00000011873	2.42623	0.000391286	Up
238	ENSAPLG00000011931	8.4481	4.00188e-12	Up
239	ENSAPLG00000011271	-2.77238	3.34572e-16	Down
240	ENSAPLG00000012724	-2.26864	2.13738e-12	Down
241	ENSAPLG00000009153	-1.55171	4.56502e-13	Down
242	ENSAPLG00000021039	-2.17331	2.01373e-05	Down
243	ENSAPLG00000013233	-1.99217	1.19635e-16	Down
244	ENSAPLG00000013441	2.1943	1.60953e-05	Up
245	ENSAPLG00000003248	-3.32902	1.07593e-07	Down
246	ENSAPLG00000005857	2.26648	3.11606e-11	Up
247	ENSAPLG00000018339	-2.0863	2.51076e-10	Down
248	ENSAPLG00000013513	2.10234	9.66286e-07	Up
249	ENSAPLG00000005402	5.69793	1.23807e-15	Up
250	ENSAPLG00000025661	1.83664	1.59779e-05	Up
251	ENSAPLG00000010714	-2.04551	1.71536e-07	Down
252	ENSAPLG00000014184	-1.65874	2.33936e-09	Down
253	ENSAPLG00000013137	-2.66541	5.83306e-25	Down
254	ENSAPLG00000008126	-3.04121	8.80335e-06	Down
255	ENSAPLG00000018212	1.72562	1.03981e-18	Up
256	ENSAPLG00000002467	-2.14688	3.62611e-13	Down
257	ENSAPLG00000006501	-2.14238	1.47059e-37	Down
258	ENSAPLG00000008307	-3.15991	7.30703e-36	Down
259	ENSAPLG00000002996	-2.14473	2.30521e-55	Down
260	ENSAPLG00000029083	-1.96419	7.05645e-08	Down
261	ENSAPLG00000003660	-1.85782	5.79357e-12	Down
262	ENSAPLG00000007351	-1.92169	1.55699e-26	Down
263	ENSAPLG00000010837	-1.65369	1.75828e-10	Down
264	ENSAPLG00000020884	-1.70521	0.000279437	Down
265	ENSAPLG00000014034	-1.61836	2.1053e-09	Down
266	ENSAPLG00000026175	-1.9475	1.31212e-08	Down
267	ENSAPLG00000004666	-1.58381	2.98327e-05	Down
268	ENSAPLG00000011856	-1.7506	1.68207e-10	Down
269	ENSAPLG00000004448	-1.57276	1.54225e-06	Down
270	ENSAPLG00000009512	-1.98054	6.86212e-13	Down
271	ENSAPLG00000001310	-2.64888	8.96242e-31	Down
272	ENSAPLG00000026508	-5.34206	3.70967e-05	Down
273	ENSAPLG00000030191	-1.51465	4.22235e-16	Down
274	ENSAPLG00000027533	3.89766	3.42171e-05	Up
275	ENSAPLG00000013894	-3.4441	3.30963e-26	Down
276	ENSAPLG00000005993	-2.35155	4.24617e-06	Down
277	ENSAPLG00000012327	-1.73975	1.096e-09	Down
278	ENSAPLG00000006222	1.65604	5.69805e-05	Up
279	ENSAPLG00000007792	-3.16766	5.97545e-14	Down
280	ENSAPLG00000004470	-2.29304	2.85357e-33	Down
281	ENSAPLG00000014455	-2.51182	6.19794e-22	Down
282	ENSAPLG00000009646	5.90888	3.14954e-05	Up
283	ENSAPLG00000026645	-1.50927	5.05731e-05	Down
284	ENSAPLG00000018108	-3.50746	4.37438e-05	Down
285	ENSAPLG00000014577	-2.44828	2.85273e-16	Down
286	ENSAPLG00000016055	4.5718	0.00076778	Up
287	ENSAPLG00000009642	-1.79128	2.81252e-31	Down
288	ENSAPLG00000011317	1.65713	7.01191e-06	Up
289	ENSAPLG00000015673	-1.84293	9.92046e-45	Down
290	ENSAPLG00000023213	1.59134	1.10575e-07	Up
291	ENSAPLG00000008585	-2.42705	1.03719e-22	Down
292	ENSAPLG00000010994	-1.97416	0.000855291	Down
293	ENSAPLG00000022011	-3.61269	1.79967e-07	Down
294	ENSAPLG00000023700	2.87002	1.97844e-11	Up
295	ENSAPLG00000028191	-1.52653	1.03988e-19	Down
296	ENSAPLG00000024199	-1.59024	6.23905e-05	Down
297	ENSAPLG00000018056	-1.83621	2.34592e-09	Down
298	ENSAPLG00000012634	-1.92801	0.000439811	Down
299	ENSAPLG00000009302	-1.96466	1.19645e-06	Down
300	ENSAPLG00000016576	3.74011	4.677e-05	Up
301	ENSAPLG00000005193	-1.56979	2.69912e-08	Down
302	ENSAPLG00000012029	-1.87611	5.83306e-25	Down
303	ENSAPLG00000021734	-3.08776	3.66191e-21	Down
304	ENSAPLG00000001265	3.32157	0.000384536	Up
305	ENSAPLG00000025194	2.106	1.0052e-06	Up
306	ENSAPLG00000009236	-1.73353	3.26783e-13	Down
307	ENSAPLG00000021040	1.59166	1.21825e-08	Up
308	ENSAPLG00000011407	-1.92917	1.02108e-16	Down
309	ENSAPLG00000011852	-1.60167	8.18209e-07	Down
310	ENSAPLG00000011129	-2.66732	2.26542e-18	Down
311	ENSAPLG00000006413	-1.99356	1.13464e-07	Down
312	ENSAPLG00000021559	1.70295	6.03969e-07	Up
313	ENSAPLG00000025064	1.75944	5.24744e-05	Up
314	ENSAPLG00000002313	-3.68866	3.72662e-09	Down
315	ENSAPLG00000010195	1.50378	2.17413e-05	Up
316	ENSAPLG00000014722	-1.66623	1.05282e-11	Down
317	ENSAPLG00000002172	1.78084	4.57878e-08	Up
318	ENSAPLG00000012628	-2.61622	2.79952e-50	Down
319	ENSAPLG00000019964	3.60258	6.95851e-08	Up
320	ENSAPLG00000006465	-1.99651	1.6677e-21	Down
321	ENSAPLG00000026563	-4.47248	2.11668e-09	Down
322	ENSAPLG00000009313	-1.66526	2.21963e-20	Down
323	ENSAPLG00000006402	-2.84111	9.96055e-49	Down
324	ENSAPLG00000024683	2.05398	7.47091e-06	Up
325	ENSAPLG00000010860	-2.44134	1.00337e-15	Down
326	ENSAPLG00000029562	1.91058	0.000183853	Up
327	ENSAPLG00000006312	-1.69265	3.82144e-05	Down
328	ENSAPLG00000009229	-2.11072	0.000145122	Down
329	ENSAPLG00000004787	2.20582	6.64182e-16	Up
330	ENSAPLG00000018267	2.32871	3.77932e-05	Up
331	ENSAPLG00000011932	8.15484	1.11113e-09	Up
332	ENSAPLG00000008827	-4.20667	1.12204e-08	Down
333	ENSAPLG00000014336	6.1645	1.01818e-05	Up
334	ENSAPLG00000029670	2.67341	6.96438e-10	Up
335	ENSAPLG00000013160	2.34787	6.14331e-15	Up
336	ENSAPLG00000004748	-1.95874	1.28164e-14	Down
337	ENSAPLG00000004407	4.82457	3.64927e-08	Up
338	ENSAPLG00000007428	-1.64862	1.14079e-05	Down
339	ENSAPLG00000006239	-1.54858	2.49123e-12	Down
340	ENSAPLG00000002646	1.50677	1.8287e-06	Up
341	ENSAPLG00000005956	-1.60287	0.000143427	Down
342	ENSAPLG00000014219	-2.0615	1.99922e-21	Down
343	ENSAPLG00000026714	1.93776	2.77378e-06	Up
344	ENSAPLG00000018190	2.5638	5.12457e-12	Up
345	ENSAPLG00000016652	1.92241	0.000203883	Up
346	ENSAPLG00000028295	2.19834	4.39411e-12	Up
347	ENSAPLG00000018775	1.90461	2.16271e-05	Up
348	ENSAPLG00000007943	-3.26742	3.82404e-09	Down
349	ENSAPLG00000015214	-2.85071	7.70503e-09	Down
350	ENSAPLG00000010838	-2.7362	3.7971e-16	Down
351	ENSAPLG00000016699	-2.88539	4.00272e-17	Down
352	ENSAPLG00000003097	-1.63362	1.46534e-05	Down
353	ENSAPLG00000006786	-2.3043	6.5079e-21	Down
354	ENSAPLG00000002703	-1.61872	2.01671e-18	Down
355	ENSAPLG00000003459	1.79189	5.02532e-08	Up
356	ENSAPLG00000028320	2.07832	5.90648e-05	Up
357	ENSAPLG00000006649	3.14239	2.965e-07	Up
358	ENSAPLG00000012532	1.70858	0.00020389	Up
359	ENSAPLG00000020721	1.60101	2.13767e-06	Up
360	ENSAPLG00000028279	2.14646	0.00010087	Up
361	ENSAPLG00000013661	-1.93121	9.8576e-45	Down
362	ENSAPLG00000006899	2.11215	1.20694e-14	Up
363	ENSAPLG00000002417	-2.9872	3.54324e-06	Down
364	ENSAPLG00000024715	-1.86826	7.04113e-13	Down
365	ENSAPLG00000002180	1.54117	6.29896e-10	Up
366	ENSAPLG00000004564	3.84067	1.94182e-11	Up
367	ENSAPLG00000013271	2.27971	1.48256e-06	Up
368	ENSAPLG00000019051	-2.00478	0.000339507	Down
369	ENSAPLG00000013547	-1.62114	1.53382e-17	Down
370	ENSAPLG00000006994	3.50169	0.000127352	Up
371	ENSAPLG00000011764	-2.15892	7.50942e-24	Down
372	ENSAPLG00000022346	3.45633	0.000840895	Up
373	ENSAPLG00000004506	5.63231	1.48827e-11	Up
374	ENSAPLG00000023656	1.95176	9.51097e-08	Up
375	ENSAPLG00000016202	-1.62959	1.4618e-12	Down
376	ENSAPLG00000018334	1.76506	0.000107547	Up
377	ENSAPLG00000001930	-1.53056	2.7416e-05	Down
378	ENSAPLG00000016539	1.86732	3.4765e-13	Up
379	ENSAPLG00000013228	-1.70871	7.99334e-08	Down
380	ENSAPLG00000010233	-2.11684	3.95563e-69	Down
381	ENSAPLG00000013350	-1.55269	2.04328e-06	Down
382	ENSAPLG00000015950	-2.90713	0.000938601	Down
383	ENSAPLG00000026960	3.52307	5.42947e-11	Up
384	ENSAPLG00000005515	-1.52096	8.11356e-20	Down
385	ENSAPLG00000014652	-2.04482	1.04858e-22	Down
386	ENSAPLG00000019398	2.0959	0.000221674	Up
387	ENSAPLG00000007632	-2.50727	5.76403e-05	Down
388	ENSAPLG00000000805	-2.00981	4.26465e-11	Down
389	ENSAPLG00000001183	-2.64542	2.21495e-07	Down
390	ENSAPLG00000004419	-2.27766	2.62181e-06	Down
391	ENSAPLG00000029192	-4.17039	6.20111e-06	Down
392	ENSAPLG00000027656	5.34182	0.000450343	Up
393	ENSAPLG00000022711	2.19833	0.000628537	Up
394	ENSAPLG00000020658	-2.34622	4.07778e-17	Down
395	ENSAPLG00000005747	6.69653	1.93232e-12	Up
396	ENSAPLG00000011070	4.12466	7.6828e-12	Up
397	ENSAPLG00000007812	-1.53463	2.38179e-05	Down
398	ENSAPLG00000014098	-3.21515	1.79491e-31	Down
399	ENSAPLG00000019209	1.76501	4.37001e-05	Up
400	ENSAPLG00000004255	-3.21207	1.38319e-21	Down
401	ENSAPLG00000014270	-2.81525	6.21303e-17	Down
402	ENSAPLG00000010419	5.40591	1.31669e-05	Up
403	ENSAPLG00000009122	5.35024	0.000220254	Up
404	ENSAPLG00000011713	-2.39891	2.68455e-30	Down
405	ENSAPLG00000021636	-2.7775	6.96551e-09	Down
406	ENSAPLG00000006276	-2.25771	0.000521632	Down
407	ENSAPLG00000029275	1.6293	1.27203e-08	Up
408	ENSAPLG00000029800	-2.42997	1.39215e-15	Down
409	ENSAPLG00000007201	-1.8356	1.10207e-07	Down
410	ENSAPLG00000017747	-1.96585	3.27805e-23	Down
411	ENSAPLG00000030122	2.27437	0.000847116	Up
412	ENSAPLG00000029084	-2.48917	3.08093e-06	Down
413	ENSAPLG00000024305	2.68771	7.63956e-16	Up
414	ENSAPLG00000026343	-2.02183	7.0973e-14	Down
415	ENSAPLG00000001000	-2.26502	3.38014e-45	Down
416	ENSAPLG00000005931	3.46546	0.000136744	Up
417	ENSAPLG00000003331	4.62612	6.781e-06	Up
418	ENSAPLG00000012355	-1.50999	1.57602e-06	Down
419	ENSAPLG00000014248	-1.57642	3.75081e-11	Down
420	ENSAPLG00000001884	-2.57049	1.13724e-06	Down
421	ENSAPLG00000009954	-1.82872	1.09538e-09	Down
422	ENSAPLG00000028922	-5.29866	1.2296e-05	Down
423	ENSAPLG00000011383	-1.74861	4.24345e-10	Down
424	ENSAPLG00000019410	-3.60774	4.78027e-05	Down
425	ENSAPLG00000016422	-4.56976	5.1434e-09	Down
426	ENSAPLG00000014055	2.02336	1.61053e-07	Up
427	ENSAPLG00000004070	3.51246	2.5389e-07	Up
428	ENSAPLG00000030954	1.97174	1.08206e-09	Up
429	ENSAPLG00000030237	2.39078	3.30816e-42	Up
430	ENSAPLG00000021478	-5.60405	2.37196e-146	Down
431	ENSAPLG00000007034	-3.08493	6.64192e-40	Down
432	ENSAPLG00000005447	-1.66014	5.41386e-28	Down
433	ENSAPLG00000014080	-2.75231	5.75451e-05	Down
434	ENSAPLG00000006086	-1.99622	4.77167e-08	Down
435	ENSAPLG00000030896	2.91823	7.62445e-15	Up
436	ENSAPLG00000016395	-2.24963	7.9751e-33	Down
437	ENSAPLG00000015059	-2.26538	7.83841e-18	Down
438	ENSAPLG00000021623	-4.94984	6.64192e-40	Down
439	ENSAPLG00000022959	1.52329	3.93857e-07	Up
440	ENSAPLG00000025951	1.54917	0.000655142	Up
441	ENSAPLG00000012458	-1.90326	3.35336e-26	Down
442	ENSAPLG00000012377	2.65219	2.77031e-05	Up
443	ENSAPLG00000027183	-1.75004	1.0642e-09	Down
444	ENSAPLG00000001885	-1.81935	1.81699e-19	Down
445	ENSAPLG00000014916	-1.72103	1.25247e-08	Down
446	ENSAPLG00000012801	-2.69543	1.96756e-08	Down
447	ENSAPLG00000007695	-1.91677	1.00056e-37	Down
448	ENSAPLG00000026781	1.77149	2.2605e-07	Up
449	ENSAPLG00000029767	-3.07786	1.4607e-11	Down
450	ENSAPLG00000002853	-2.12157	5.48372e-14	Down
451	ENSAPLG00000010465	-2.85094	1.9118e-39	Down
452	ENSAPLG00000025875	2.04043	1.73177e-05	Up
453	ENSAPLG00000030647	2.15975	2.94664e-09	Up
454	ENSAPLG00000009688	-2.2605	9.59707e-10	Down
455	ENSAPLG00000006515	4.75854	1.22038e-09	Up
456	ENSAPLG00000007867	-4.84621	8.32324e-86	Down
457	ENSAPLG00000006366	2.58541	1.91356e-06	Up
458	ENSAPLG00000025960	-2.71922	1.77399e-19	Down
459	ENSAPLG00000030550	1.85935	3.7696e-10	Up
460	ENSAPLG00000013272	-3.27236	1.99613e-75	Down
461	ENSAPLG00000020439	-3.86519	0.000408236	Down
462	ENSAPLG00000005929	-2.91968	2.07452e-19	Down
463	ENSAPLG00000000592	-2.62134	3.45322e-25	Down
464	ENSAPLG00000019108	5.75213	1.00177e-06	Up
465	ENSAPLG00000012813	-1.608	1.16183e-08	Down
466	ENSAPLG00000011090	-2.15158	4.1479e-08	Down
467	ENSAPLG00000002418	-2.12444	3.6174e-51	Down
468	ENSAPLG00000013570	-1.81161	1.30468e-07	Down
469	ENSAPLG00000020202	1.8875	0.000131329	Up
470	ENSAPLG00000008176	-1.50893	6.71053e-07	Down
471	ENSAPLG00000003631	3.45763	0.000433285	Up
472	ENSAPLG00000019114	-1.6531	1.7686e-17	Down
473	ENSAPLG00000015674	-1.77724	1.11825e-19	Down
474	ENSAPLG00000027771	-3.12008	1.55276e-07	Down
475	ENSAPLG00000022229	-6.06218	1.52845e-08	Down
476	ENSAPLG00000013548	-2.24831	5.66225e-74	Down
477	ENSAPLG00000026303	-1.67606	0.000448648	Down
478	ENSAPLG00000016984	3.36849	1.98179e-06	Up
479	ENSAPLG00000027215	2.10184	0.000979766	Up
480	ENSAPLG00000003395	-1.50498	5.60624e-18	Down
481	ENSAPLG00000001428	-7.19402	3.77943e-07	Down
482	ENSAPLG00000026482	3.01757	5.72862e-07	Up
483	ENSAPLG00000012626	-1.92671	8.39416e-07	Down
484	ENSAPLG00000031256	-3.15208	1.20583e-05	Down
485	ENSAPLG00000012882	-1.95652	0.000796426	Down
486	ENSAPLG00000022341	-3.64483	1.94641e-28	Down
487	ENSAPLG00000002876	3.74975	0.000143272	Up
488	ENSAPLG00000010630	7.4213	1.87397e-09	Up
489	ENSAPLG00000024618	-1.72994	1.46844e-10	Down
490	ENSAPLG00000024276	-2.08963	1.58471e-29	Down
491	ENSAPLG00000011810	-1.89166	0.000271224	Down
492	ENSAPLG00000008430	-2.65721	2.69597e-14	Down
493	ENSAPLG00000003580	-1.63138	2.16739e-12	Down
494	ENSAPLG00000005158	-1.51347	6.70695e-19	Down
495	ENSAPLG00000016034	-1.72613	1.14064e-09	Down
496	ENSAPLG00000027534	-1.69699	3.76735e-06	Down
497	ENSAPLG00000012038	2.21095	6.57776e-05	Up
498	ENSAPLG00000009827	-2.59942	8.1131e-40	Down
499	ENSAPLG00000019267	-2.764	2.06782e-68	Down
500	ENSAPLG00000015395	-2.07841	5.29439e-10	Down
501	ENSAPLG00000006384	-1.67125	2.8394e-07	Down
502	ENSAPLG00000007675	2.08136	4.09143e-08	Up
503	ENSAPLG00000019038	-1.8795	1.1824e-07	Down
504	ENSAPLG00000014673	-1.84596	0.000861965	Down
505	ENSAPLG00000010894	-1.67065	5.41221e-09	Down
506	ENSAPLG00000023571	1.56878	1.72716e-06	Up
507	ENSAPLG00000019163	1.98078	1.11986e-08	Up
508	ENSAPLG00000002585	-2.08912	1.23722e-41	Down
509	ENSAPLG00000008403	1.80078	9.76803e-05	Up
510	ENSAPLG00000003945	-2.27496	7.89357e-32	Down
511	ENSAPLG00000028648	-3.14102	0.000664853	Down
512	ENSAPLG00000015329	-2.02535	1.50936e-11	Down
513	ENSAPLG00000013929	2.44613	1.07631e-07	Up
514	ENSAPLG00000008768	-2.84227	8.19223e-20	Down
515	ENSAPLG00000015555	-2.27455	8.83612e-37	Down
516	ENSAPLG00000024194	-2.57077	7.73946e-06	Down
517	ENSAPLG00000009315	-1.73441	0.000451251	Down
518	ENSAPLG00000008313	-2.13319	0.00076698	Down
519	ENSAPLG00000012056	8.03826	1.2951e-09	Up
520	ENSAPLG00000015522	-2.03622	9.74811e-24	Down
521	ENSAPLG00000028687	-2.25825	6.8535e-13	Down
522	ENSAPLG00000010999	5.79967	3.86296e-12	Up
523	ENSAPLG00000010501	-2.26256	0.00040268	Down
524	ENSAPLG00000009197	-2.77973	4.6589e-13	Down
525	ENSAPLG00000004063	-1.7194	5.50959e-06	Down
526	ENSAPLG00000013958	-1.65128	2.54285e-05	Down
527	ENSAPLG00000013158	-2.70763	1.18888e-50	Down
528	ENSAPLG00000005893	-1.76852	6.42858e-17	Down
529	ENSAPLG00000030872	-2.01603	3.74316e-13	Down
530	ENSAPLG00000026330	2.66678	6.85036e-11	Up
531	ENSAPLG00000002762	-2.00169	2.95108e-16	Down
532	ENSAPLG00000023352	-3.17058	6.34783e-05	Down
533	ENSAPLG00000030562	2.00492	0.000384703	Up
534	ENSAPLG00000011125	1.93504	7.1271e-09	Up
535	ENSAPLG00000015498	2.61143	2.10486e-05	Up
536	ENSAPLG00000003733	-1.68179	5.83112e-08	Down
537	ENSAPLG00000025746	2.86688	3.68071e-12	Up
538	ENSAPLG00000005838	-1.52551	2.62566e-13	Down
539	ENSAPLG00000018653	1.51114	3.46091e-09	Up
540	ENSAPLG00000011152	-1.90486	1.71621e-28	Down
541	ENSAPLG00000023592	6.00265	2.48977e-07	Up
542	ENSAPLG00000009314	-2.73219	4.74101e-05	Down
543	ENSAPLG00000007777	-2.11689	2.02939e-57	Down
544	ENSAPLG00000010858	-2.16173	2.04118e-14	Down
545	ENSAPLG00000011069	-4.44965	0.000173575	Down
546	ENSAPLG00000012915	-1.69274	9.04412e-13	Down
547	ENSAPLG00000002252	-3.67647	1.79724e-07	Down
548	ENSAPLG00000022516	-2.21365	4.79489e-05	Down
549	ENSAPLG00000012731	1.88014	1.39396e-08	Up
550	ENSAPLG00000005123	-11.0411	2.02536e-08	Down
551	ENSAPLG00000028876	-2.49896	9.07288e-06	Down
552	ENSAPLG00000015091	-2.14832	3.75176e-06	Down
553	ENSAPLG00000008589	-1.50296	0.000478464	Down
554	ENSAPLG00000013260	-3.01366	2.94141e-23	Down
555	ENSAPLG00000015969	5.24323	3.39448e-08	Up
556	ENSAPLG00000006544	-5.10484	4.76066e-23	Down
557	ENSAPLG00000017121	2.227	8.16327e-05	Up
558	ENSAPLG00000011991	-1.57549	6.14478e-08	Down
559	ENSAPLG00000009852	1.88298	2.85303e-06	Up
560	ENSAPLG00000021169	-4.59486	2.57987e-06	Down
561	ENSAPLG00000009407	-1.74863	4.34277e-63	Down
562	ENSAPLG00000028995	-5.54108	7.36451e-05	Down
563	ENSAPLG00000029581	-2.25762	2.98574e-05	Down
564	ENSAPLG00000003813	-1.79755	2.77801e-10	Down
565	ENSAPLG00000020802	-1.84796	0.000148658	Down
566	ENSAPLG00000020378	-4.88369	1.39079e-84	Down
567	ENSAPLG00000008442	1.78973	3.2969e-05	Up
568	ENSAPLG00000025642	-2.29485	5.7594e-09	Down
569	ENSAPLG00000022952	1.7527	1.16635e-17	Up
570	ENSAPLG00000010703	-1.72607	4.03721e-05	Down
571	ENSAPLG00000016398	-3.14056	1.3374e-16	Down
572	ENSAPLG00000008836	-3.15806	5.10862e-60	Down
573	ENSAPLG00000011409	-1.65598	5.31301e-06	Down
574	ENSAPLG00000012394	-1.74437	3.24103e-05	Down
575	ENSAPLG00000024405	5.04062	0.000966022	Up
576	ENSAPLG00000025583	-2.29414	2.79168e-07	Down
577	ENSAPLG00000025430	3.34926	0.000106394	Up
578	ENSAPLG00000016333	-1.77975	5.04843e-06	Down
579	ENSAPLG00000014164	-1.87532	8.13012e-25	Down
580	ENSAPLG00000000888	-4.28183	6.47002e-05	Down
581	ENSAPLG00000029823	-2.11101	0.000333214	Down
582	ENSAPLG00000024043	2.1556	3.27681e-06	Up
583	ENSAPLG00000012422	-1.57214	2.21543e-27	Down
584	ENSAPLG00000008683	2.20178	0.000175968	Up
585	ENSAPLG00000003882	-2.31571	9.59736e-23	Down
586	ENSAPLG00000005225	-1.54189	2.2044e-07	Down
587	ENSAPLG00000019206	1.73886	0.000924159	Up
588	ENSAPLG00000006100	-3.80818	1.31216e-106	Down
589	ENSAPLG00000024891	-1.71795	4.5709e-06	Down
590	ENSAPLG00000013238	-2.53875	4.66543e-17	Down
591	ENSAPLG00000014773	-1.87646	3.60617e-20	Down
592	ENSAPLG00000023376	-2.15999	3.65046e-06	Down
593	ENSAPLG00000018637	-1.96585	7.78237e-15	Down
594	ENSAPLG00000020475	4.02113	3.09858e-15	Up
595	ENSAPLG00000027941	1.90104	2.85795e-06	Up
596	ENSAPLG00000030041	-2.43078	1.71246e-05	Down
597	ENSAPLG00000002958	-2.4375	5.98271e-08	Down
598	ENSAPLG00000030227	-1.67319	3.46215e-05	Down
599	ENSAPLG00000023032	1.78728	5.99091e-05	Up
600	ENSAPLG00000011044	-3.18771	4.51198e-51	Down
601	ENSAPLG00000012332	-2.36516	5.19622e-12	Down
602	ENSAPLG00000012219	-1.70221	2.21334e-14	Down
603	ENSAPLG00000016881	-1.521	1.27299e-10	Down
604	ENSAPLG00000009227	-1.50906	7.91565e-05	Down
605	ENSAPLG00000025709	2.0962	0.000154718	Up
606	ENSAPLG00000007731	-1.7504	2.98559e-10	Down
607	ENSAPLG00000020680	-2.61069	6.98569e-29	Down
608	ENSAPLG00000008956	2.37192	0.000573826	Up
609	ENSAPLG00000000635	-1.87951	5.50305e-06	Down
610	ENSAPLG00000012206	-2.95474	3.47166e-17	Down
611	ENSAPLG00000007802	-2.23011	3.49891e-81	Down
612	ENSAPLG00000006016	-4.58678	4.3588e-10	Down
613	ENSAPLG00000028923	-2.65212	1.06232e-15	Down
614	ENSAPLG00000013704	-1.50478	5.37503e-13	Down
615	ENSAPLG00000027779	-1.67784	0.000324298	Down
616	ENSAPLG00000003908	-1.51122	0.000102975	Down
617	ENSAPLG00000014437	-1.6794	9.24744e-15	Down
618	ENSAPLG00000028086	2.2535	1.1578e-12	Up
619	ENSAPLG00000004191	-2.37087	9.42627e-111	Down
620	ENSAPLG00000007025	-1.98562	3.09835e-08	Down
621	ENSAPLG00000005260	-2.49043	6.3973e-08	Down
622	ENSAPLG00000013256	-2.07971	5.13949e-15	Down
623	ENSAPLG00000003397	-1.58946	1.97852e-12	Down
624	ENSAPLG00000007114	1.58638	4.677e-05	Up
625	ENSAPLG00000021147	-3.273	1.53019e-18	Down
626	ENSAPLG00000007914	2.34131	2.7866e-21	Up
627	ENSAPLG00000000814	-1.89664	4.23621e-08	Down
628	ENSAPLG00000009910	-1.86876	8.22638e-10	Down
629	ENSAPLG00000012722	-2.50924	1.04901e-07	Down
630	ENSAPLG00000028936	-3.0358	4.16397e-10	Down
631	ENSAPLG00000000579	-2.22618	4.92925e-15	Down
632	ENSAPLG00000027751	-5.20314	0.0002523	Down
633	ENSAPLG00000019700	-3.13893	3.16005e-56	Down
634	ENSAPLG00000013299	-2.32169	1.11952e-05	Down
635	ENSAPLG00000006154	-1.54534	4.677e-05	Down
636	ENSAPLG00000006030	1.5478	1.47686e-14	Up
637	ENSAPLG00000017585	-2.01372	2.07025e-17	Down
638	ENSAPLG00000007639	-3.6455	3.13666e-07	Down
639	ENSAPLG00000019480	-2.17707	0.000740394	Down
640	ENSAPLG00000010386	-2.26399	1.1592e-08	Down
641	ENSAPLG00000012798	-3.34897	3.93027e-49	Down
642	ENSAPLG00000019803	-3.70312	3.90419e-30	Down
643	ENSAPLG00000012632	-3.32751	4.62194e-08	Down
644	ENSAPLG00000006584	-3.04986	4.83749e-29	Down
645	ENSAPLG00000021203	3.22931	5.09234e-07	Up
646	ENSAPLG00000018805	-1.66553	7.282e-17	Down
647	ENSAPLG00000024154	1.85874	6.3164e-09	Up
648	ENSAPLG00000023101	2.47823	5.40228e-21	Up
649	ENSAPLG00000011196	-1.61124	1.91805e-16	Down
650	ENSAPLG00000007795	-1.97911	2.16186e-14	Down
651	ENSAPLG00000003948	-2.38888	2.5084e-14	Down
652	ENSAPLG00000010641	-3.48312	7.45704e-64	Down
653	ENSAPLG00000018109	-4.83573	0.000637402	Down
654	ENSAPLG00000015079	1.77359	5.24168e-17	Up
655	ENSAPLG00000023371	3.59222	2.63483e-07	Up
656	ENSAPLG00000006390	-2.35078	2.83475e-14	Down
657	ENSAPLG00000027552	2.43354	1.47592e-07	Up
658	ENSAPLG00000025996	7.86007	7.25896e-10	Up
659	ENSAPLG00000012166	-2.13393	4.75316e-07	Down
660	ENSAPLG00000026642	-1.52354	3.42333e-11	Down
661	ENSAPLG00000002490	-1.95541	6.51627e-32	Down
662	ENSAPLG00000013998	-1.57596	5.65184e-11	Down
663	ENSAPLG00000028415	2.67988	0.000141808	Up
664	ENSAPLG00000008973	-3.11829	1.57477e-13	Down
665	ENSAPLG00000027901	-2.22815	5.48898e-41	Down
666	ENSAPLG00000020203	-1.8124	0.000235291	Down
667	ENSAPLG00000024688	2.62992	5.17691e-13	Up
668	ENSAPLG00000003339	-1.95781	1.9292e-15	Down
669	ENSAPLG00000009414	-2.20006	1.37232e-23	Down
670	ENSAPLG00000002715	-1.53047	5.39995e-46	Down
671	ENSAPLG00000026568	1.90084	0.000126654	Up
672	ENSAPLG00000030235	2.70776	5.53309e-08	Up
673	ENSAPLG00000006049	1.63949	9.1584e-05	Up
674	ENSAPLG00000021289	-2.32215	5.60903e-21	Down
675	ENSAPLG00000025855	-1.67075	2.34066e-22	Down
676	ENSAPLG00000030790	-1.69351	3.14051e-05	Down
677	ENSAPLG00000017663	-2.04864	4.18704e-22	Down
678	ENSAPLG00000022720	3.01836	0.000293524	Up
679	ENSAPLG00000005835	-2.72064	5.44326e-34	Down
680	ENSAPLG00000003209	-4.39696	0.000106836	Down
681	ENSAPLG00000022951	-2.10551	0.000202616	Down
682	ENSAPLG00000004711	-1.76758	2.22203e-15	Down
683	ENSAPLG00000016397	2.87152	3.34151e-14	Up
684	ENSAPLG00000029255	-3.39153	6.5182e-16	Down
685	ENSAPLG00000012540	-1.53007	6.94815e-06	Down
686	ENSAPLG00000027425	-4.07234	1.65391e-15	Down
687	ENSAPLG00000012883	-2.1768	4.48554e-06	Down
688	ENSAPLG00000026191	2.06295	0.000555706	Up
689	ENSAPLG00000010062	-1.79271	1.02996e-08	Down
690	ENSAPLG00000013954	3.76003	5.00147e-05	Up
691	ENSAPLG00000003758	-2.27011	1.99081e-23	Down
692	ENSAPLG00000019331	7.10912	1.48019e-06	Up
693	ENSAPLG00000015732	-1.92635	5.24872e-11	Down
694	ENSAPLG00000012816	1.99059	2.95699e-13	Up
695	ENSAPLG00000007073	-2.36895	2.84094e-19	Down
696	ENSAPLG00000024977	-2.82935	2.18804e-32	Down
697	ENSAPLG00000011511	1.70951	2.04426e-05	Up
698	ENSAPLG00000011443	-1.78997	0.000284322	Down
699	ENSAPLG00000004050	-3.30265	1.1858e-42	Down
700	ENSAPLG00000000560	-1.88005	0.000122391	Down
701	ENSAPLG00000007970	-1.95087	5.47926e-07	Down
702	ENSAPLG00000027499	-4.0127	4.66272e-36	Down
703	ENSAPLG00000007354	-2.15346	6.1942e-17	Down
704	ENSAPLG00000018039	5.44332	0.000630904	Up
705	ENSAPLG00000017853	-1.92502	1.55699e-26	Down
706	ENSAPLG00000008874	3.87764	1.22038e-09	Up
707	ENSAPLG00000016841	-2.74039	2.31229e-80	Down
708	ENSAPLG00000000456	3.70987	0.000350172	Up
709	ENSAPLG00000016243	-1.74836	0.000266075	Down
710	ENSAPLG00000002790	-1.51671	1.97498e-09	Down
711	ENSAPLG00000014887	-2.19971	5.33363e-06	Down
712	ENSAPLG00000009617	-5.05226	8.97214e-06	Down
713	ENSAPLG00000000359	1.67321	0.000201143	Up
714	ENSAPLG00000015846	-2.09536	2.41455e-71	Down
715	ENSAPLG00000015987	-1.6093	6.22386e-06	Down
716	ENSAPLG00000012740	-1.59222	1.59861e-12	Down
717	ENSAPLG00000003907	-1.769	0.000149407	Down
718	ENSAPLG00000023887	2.20654	4.79522e-09	Up
719	ENSAPLG00000008330	-2.00115	4.69366e-10	Down
720	ENSAPLG00000028385	3.19901	8.33416e-05	Up
721	ENSAPLG00000018189	2.1279	0.000275539	Up
722	ENSAPLG00000016813	3.01702	3.096e-06	Up
723	ENSAPLG00000011085	1.67252	4.55184e-05	Up
724	ENSAPLG00000011743	5.52166	0.000265662	Up
725	ENSAPLG00000005009	-1.82423	1.5405e-08	Down
726	ENSAPLG00000030661	-1.7599	7.41043e-19	Down
727	ENSAPLG00000006784	2.14364	7.2448e-05	Up
728	ENSAPLG00000030588	-4.53343	0.000290495	Down
729	ENSAPLG00000006369	4.97245	2.40925e-08	Up
730	ENSAPLG00000008419	-1.71939	5.56623e-05	Down
731	ENSAPLG00000013835	-3.23338	7.05027e-05	Down
732	ENSAPLG00000012803	-3.6056	6.06341e-05	Down
733	ENSAPLG00000014335	1.74768	0.000475508	Up
734	ENSAPLG00000012201	1.58645	1.85561e-07	Up
735	ENSAPLG00000028163	6.01954	3.28086e-05	Up
736	ENSAPLG00000019784	-2.55946	0.000313644	Down
737	ENSAPLG00000025796	-1.67819	5.35103e-09	Down
738	ENSAPLG00000009655	-2.3026	1.1801e-28	Down
739	ENSAPLG00000005027	-2.53295	8.55122e-13	Down
740	ENSAPLG00000006632	-1.61788	4.61718e-15	Down
741	ENSAPLG00000005867	-2.75586	4.86181e-26	Down
742	ENSAPLG00000004817	3.20869	2.56368e-09	Up
743	ENSAPLG00000010679	-1.66457	2.8841e-15	Down
744	ENSAPLG00000008376	-2.71398	2.22951e-25	Down
745	ENSAPLG00000013722	2.30811	6.79052e-06	Up
746	ENSAPLG00000019314	2.76399	1.36899e-12	Up
747	ENSAPLG00000017754	-4.34766	1.00348e-05	Down
748	ENSAPLG00000009060	-2.87383	3.22854e-72	Down
749	ENSAPLG00000022186	-3.10255	1.33428e-13	Down
750	ENSAPLG00000018341	2.33943	4.07424e-05	Up
751	ENSAPLG00000003770	-1.54607	7.79724e-13	Down
752	ENSAPLG00000023542	-1.87255	0.000185336	Down
753	ENSAPLG00000009190	-2.11437	2.68622e-15	Down
754	ENSAPLG00000020132	-1.78824	1.29997e-07	Down
755	ENSAPLG00000023088	-1.95465	8.8381e-06	Down
756	ENSAPLG00000008919	-3.07406	5.40216e-111	Down
757	ENSAPLG00000007650	-1.67409	5.06721e-08	Down
758	ENSAPLG00000013323	-3.0775	3.38014e-45	Down
759	ENSAPLG00000030163	-2.11177	5.23473e-09	Down
760	ENSAPLG00000005480	3.03139	6.95977e-09	Up
761	ENSAPLG00000020707	3.38054	0.000143264	Up
762	ENSAPLG00000027609	-2.00715	9.84877e-05	Down
763	ENSAPLG00000027938	2.40931	3.78998e-06	Up
764	ENSAPLG00000005598	-2.47012	0.000466386	Down
765	ENSAPLG00000009654	2.13253	2.30998e-10	Up
766	ENSAPLG00000011338	-1.7748	1.06202e-07	Down
767	ENSAPLG00000015860	5.98496	4.45243e-06	Up
768	ENSAPLG00000002574	-1.93678	1.75978e-21	Down
769	ENSAPLG00000009882	5.75423	0.00032203	Up
770	ENSAPLG00000014612	-2.67585	1.95305e-72	Down
771	ENSAPLG00000022032	2.12994	5.74042e-11	Up
772	ENSAPLG00000020123	-2.01441	1.37866e-09	Down
773	ENSAPLG00000007317	-2.56552	2.37215e-35	Down
774	ENSAPLG00000011263	-2.26311	1.31028e-05	Down
775	ENSAPLG00000002243	-1.74534	1.02646e-35	Down
776	ENSAPLG00000005439	-2.89455	1.93568e-26	Down
777	ENSAPLG00000002757	2.46594	7.78237e-15	Up
778	ENSAPLG00000011911	-1.62776	4.37343e-07	Down
779	ENSAPLG00000021006	-2.10916	7.47025e-06	Down
780	ENSAPLG00000003470	-2.42646	3.94572e-06	Down
781	ENSAPLG00000000960	-1.97803	5.2035e-09	Down
782	ENSAPLG00000029261	1.97759	7.00118e-14	Up
783	ENSAPLG00000029913	1.58679	8.18644e-07	Up
784	ENSAPLG00000012518	-1.62238	1.67887e-07	Down
785	ENSAPLG00000022391	4.79439	1.61209e-06	Up
786	ENSAPLG00000013554	-2.30163	0.000305114	Down
787	ENSAPLG00000002680	6.50123	2.03454e-09	Up
788	ENSAPLG00000017286	-3.27838	4.70288e-09	Down
789	ENSAPLG00000025592	-4.27646	1.35622e-37	Down
790	ENSAPLG00000017480	-5.64754	7.65985e-18	Down
791	ENSAPLG00000026572	-3.01314	3.27805e-23	Down
792	ENSAPLG00000001960	-2.10674	1.85482e-06	Down
793	ENSAPLG00000004796	4.34685	1.23338e-08	Up
794	ENSAPLG00000007020	3.50044	0.000691639	Up
795	ENSAPLG00000004215	1.77498	1.66788e-06	Up
796	ENSAPLG00000001832	-3.11529	7.14872e-42	Down
797	ENSAPLG00000011021	-2.66039	6.70373e-37	Down
798	ENSAPLG00000013526	1.50096	0.000810439	Up
799	ENSAPLG00000005336	-1.93937	6.60607e-16	Down
800	ENSAPLG00000010967	-1.56272	5.94146e-10	Down
801	ENSAPLG00000014858	5.4201	2.85242e-12	Up
802	ENSAPLG00000011943	-1.51842	5.13434e-07	Down
803	ENSAPLG00000022634	-1.81868	3.79244e-05	Down
804	ENSAPLG00000027999	-5.34798	2.44794e-12	Down
805	ENSAPLG00000014781	3.19877	1.57281e-09	Up
806	ENSAPLG00000002698	-2.23937	2.26806e-06	Down
807	ENSAPLG00000016414	2.26799	5.71974e-06	Up
808	ENSAPLG00000013329	-1.71679	1.21825e-08	Down
809	ENSAPLG00000003662	-1.70555	0.000268291	Down
810	ENSAPLG00000003860	2.96974	1.8287e-06	Up
811	ENSAPLG00000014956	-2.21394	1.27391e-66	Down
812	ENSAPLG00000012011	2.09341	2.41917e-05	Up
813	ENSAPLG00000018191	-3.94671	1.93451e-31	Down
814	ENSAPLG00000022919	-1.98454	6.55293e-19	Down
815	ENSAPLG00000007276	2.99794	0.000289663	Up
816	ENSAPLG00000020825	2.08519	9.39437e-07	Up
817	ENSAPLG00000011592	-4.32757	5.78548e-06	Down
818	ENSAPLG00000013395	-2.09859	1.53524e-18	Down
819	ENSAPLG00000013213	-1.95606	4.48066e-12	Down
820	ENSAPLG00000016157	-1.70736	2.0377e-08	Down
821	ENSAPLG00000010734	1.68036	4.41691e-14	Up
822	ENSAPLG00000006598	-1.53986	2.80461e-13	Down
823	ENSAPLG00000007175	-1.74009	2.65125e-13	Down
824	ENSAPLG00000011791	2.56311	2.10469e-12	Up
825	ENSAPLG00000007508	-3.49382	8.21729e-05	Down
826	ENSAPLG00000003174	-1.97236	4.11753e-05	Down
827	ENSAPLG00000016548	-2.86686	4.40059e-28	Down
828	ENSAPLG00000012139	6.03184	2.44794e-12	Up
829	ENSAPLG00000009794	-2.13262	3.5091e-25	Down
830	ENSAPLG00000003157	6.41111	9.8589e-20	Up
831	ENSAPLG00000015081	5.21555	2.75342e-05	Up
832	ENSAPLG00000026360	3.20139	2.60122e-06	Up
833	ENSAPLG00000006477	-2.59299	1.55928e-14	Down
834	ENSAPLG00000028283	-2.71402	3.34134e-05	Down
835	ENSAPLG00000016272	-3.44781	1.28748e-12	Down
836	ENSAPLG00000007514	5.98714	2.22521e-06	Up
837	ENSAPLG00000015042	-3.58025	7.47617e-05	Down
838	ENSAPLG00000027070	-2.4808	1.90397e-06	Down
839	ENSAPLG00000015463	-1.51127	3.03595e-05	Down
840	ENSAPLG00000004968	-1.64352	7.59342e-08	Down
841	ENSAPLG00000010000	-4.17017	3.30816e-42	Down
842	ENSAPLG00000008738	-3.4014	0.000808772	Down
843	ENSAPLG00000028794	-2.21918	1.00413e-12	Down
844	ENSAPLG00000008807	4.73227	7.35152e-08	Up
845	ENSAPLG00000005905	-1.5464	1.21796e-11	Down
846	ENSAPLG00000005962	1.50774	3.00922e-05	Up
847	ENSAPLG00000009795	-1.95351	1.65388e-08	Down
848	ENSAPLG00000003508	-2.53493	5.09093e-16	Down
849	ENSAPLG00000030209	1.86251	1.55379e-16	Up
850	ENSAPLG00000030283	2.11003	6.5636e-06	Up
851	ENSAPLG00000019954	-1.82922	5.3763e-06	Down
852	ENSAPLG00000011884	-2.17862	5.9103e-08	Down
853	ENSAPLG00000031170	2.27404	6.92088e-11	Up
854	ENSAPLG00000023765	2.82569	2.06187e-05	Up
855	ENSAPLG00000003514	-2.44386	5.73885e-09	Down
856	ENSAPLG00000019009	-3.81577	3.82537e-11	Down
857	ENSAPLG00000000233	-3.41581	4.16744e-05	Down
858	ENSAPLG00000006206	2.25431	0.000188712	Up
859	ENSAPLG00000019717	-1.63479	0.000535873	Down
860	ENSAPLG00000008627	1.99485	3.78998e-06	Up
861	ENSAPLG00000021362	1.93695	7.84505e-12	Up
862	ENSAPLG00000017357	1.66695	1.83099e-09	Up
863	ENSAPLG00000026247	1.60614	5.94653e-11	Up
864	ENSAPLG00000029031	-5.38958	0.000556774	Down
865	ENSAPLG00000002432	-2.27251	1.93638e-64	Down
866	ENSAPLG00000016064	1.66951	2.87227e-11	Up
867	ENSAPLG00000003259	-2.18241	2.51403e-18	Down
868	ENSAPLG00000002037	1.51103	7.78453e-06	Up
869	ENSAPLG00000020362	-2.56905	3.55827e-08	Down
870	ENSAPLG00000013540	-2.58366	1.0556e-19	Down
871	ENSAPLG00000003769	1.81873	7.41951e-05	Up
872	ENSAPLG00000010168	-2.07212	1.75658e-09	Down
873	ENSAPLG00000010270	-1.93844	2.26081e-10	Down
874	ENSAPLG00000017118	2.2007	7.90857e-21	Up
875	ENSAPLG00000018880	4.00229	0.000779502	Up
876	ENSAPLG00000013028	2.54951	3.98273e-21	Up
877	ENSAPLG00000016019	-2.86955	0.000172902	Down
878	ENSAPLG00000018959	-2.84531	1.07589e-85	Down
879	ENSAPLG00000003715	-1.50364	8.92208e-08	Down
880	ENSAPLG00000018822	1.75659	1.08033e-05	Up
881	ENSAPLG00000007259	-3.43664	3.86016e-28	Down
882	ENSAPLG00000020414	4.31774	1.26747e-11	Up
883	ENSAPLG00000023874	4.83056	0.000292134	Up
884	ENSAPLG00000020318	-1.94025	2.0539e-11	Down
885	ENSAPLG00000010077	-3.17259	1.50934e-11	Down
886	ENSAPLG00000005184	-2.7928	3.18988e-07	Down
887	ENSAPLG00000005778	-1.70109	0.0002273	Down
888	ENSAPLG00000007042	5.38229	1.02849e-10	Up
889	ENSAPLG00000027383	2.46172	1.77045e-06	Up
890	ENSAPLG00000015790	-2.00847	2.1574e-14	Down
891	ENSAPLG00000003490	-2.06048	0.000697181	Down
892	ENSAPLG00000007447	5.07946	2.83843e-12	Up
893	ENSAPLG00000027720	2.60466	8.84414e-05	Up
894	ENSAPLG00000002987	-4.27866	2.39535e-52	Down
895	ENSAPLG00000008848	1.77231	1.1926e-05	Up
896	ENSAPLG00000017059	-3.99543	1.2455e-06	Down
897	ENSAPLG00000030289	-1.66178	2.66477e-09	Down
898	ENSAPLG00000009246	-1.81708	1.61283e-38	Down
899	ENSAPLG00000021030	-2.47171	1.26081e-08	Down
900	ENSAPLG00000027686	2.74037	0.000367729	Up
901	ENSAPLG00000021561	-2.70996	2.2739e-07	Down
902	ENSAPLG00000004146	5.00172	6.91353e-07	Up
903	ENSAPLG00000006060	2.32953	2.54523e-12	Up
904	ENSAPLG00000022968	-2.83162	1.84302e-13	Down
905	ENSAPLG00000000767	-1.67175	5.56501e-12	Down
906	ENSAPLG00000007669	-3.53841	1.42973e-05	Down
907	ENSAPLG00000021744	-2.39563	1.87146e-12	Down
908	ENSAPLG00000013354	7.55977	1.39641e-06	Up
909	ENSAPLG00000004691	4.42084	0.000900022	Up
910	ENSAPLG00000014682	-1.73864	8.15099e-08	Down
911	ENSAPLG00000008903	-2.02034	6.34922e-07	Down
912	ENSAPLG00000013594	-3.50274	3.43836e-34	Down
913	ENSAPLG00000001767	-1.85761	2.60711e-10	Down
914	ENSAPLG00000015926	-1.81766	1.00329e-09	Down
915	ENSAPLG00000002803	-2.17308	3.63976e-15	Down
916	ENSAPLG00000030096	-2.41643	3.68071e-12	Down
917	ENSAPLG00000012304	-2.05831	0.000212378	Down
918	ENSAPLG00000007387	-1.90269	3.55576e-22	Down
919	ENSAPLG00000017354	2.25153	2.62101e-05	Up
920	ENSAPLG00000021980	-3.00819	2.77436e-23	Down
921	ENSAPLG00000016891	2.67791	3.46914e-08	Up
922	ENSAPLG00000004205	-1.75032	6.79469e-17	Down
923	ENSAPLG00000018857	2.98556	1.35072e-13	Up
924	ENSAPLG00000021926	-2.47213	0.000106154	Down
925	ENSAPLG00000000800	-5.96117	7.94702e-12	Down
926	ENSAPLG00000012508	2.22787	3.95796e-06	Up
927	ENSAPLG00000015871	4.70613	3.13666e-07	Up
928	ENSAPLG00000022109	-4.02632	7.56185e-10	Down
929	ENSAPLG00000015744	-2.97488	1.60538e-13	Down
930	ENSAPLG00000005523	2.21917	4.70185e-15	Up
931	ENSAPLG00000011456	4.36673	2.98268e-15	Up
932	ENSAPLG00000009028	-2.39473	1.23434e-11	Down
933	ENSAPLG00000011760	-2.0839	1.94803e-12	Down
934	ENSAPLG00000002740	-1.91916	9.90182e-12	Down
935	ENSAPLG00000011031	-3.03088	6.9125e-13	Down
936	ENSAPLG00000007561	-1.5562	1.04477e-05	Down
937	ENSAPLG00000004552	-3.55247	8.45976e-14	Down
938	ENSAPLG00000024678	-1.99531	2.95283e-05	Down
939	ENSAPLG00000011142	-3.99533	0.000322311	Down
940	ENSAPLG00000013842	1.58114	5.684e-08	Up
941	ENSAPLG00000031034	-1.71384	8.80546e-06	Down
942	ENSAPLG00000001898	2.4425	0.000632646	Up
943	ENSAPLG00000021834	1.9543	9.03945e-08	Up
944	ENSAPLG00000001192	-1.9099	5.06341e-07	Down
945	ENSAPLG00000007180	1.9663	0.000503429	Up
946	ENSAPLG00000013148	-3.50628	9.02339e-15	Down
947	ENSAPLG00000003016	-1.61625	3.09575e-26	Down
948	ENSAPLG00000021387	3.31302	0.00030185	Up
949	ENSAPLG00000029248	-1.63816	5.97298e-05	Down
950	ENSAPLG00000020445	2.79359	1.01826e-05	Up
951	ENSAPLG00000007980	-2.36017	2.02365e-14	Down
952	ENSAPLG00000006249	5.82772	1.63085e-11	Up
953	ENSAPLG00000004738	-3.28025	5.9116e-25	Down
954	ENSAPLG00000004396	5.18645	0.000618736	Up
955	ENSAPLG00000012547	-1.6041	6.18473e-09	Down
956	ENSAPLG00000020615	1.52903	5.0919e-09	Up
957	ENSAPLG00000010266	6.33396	7.8454e-11	Up
958	ENSAPLG00000008033	-2.81517	3.00339e-19	Down
959	ENSAPLG00000002096	1.53141	1.99116e-05	Up
960	ENSAPLG00000025438	2.63952	4.89706e-09	Up
961	ENSAPLG00000011676	-2.30049	1.26166e-17	Down
962	ENSAPLG00000000066	3.06991	9.61437e-10	Up
963	ENSAPLG00000008183	-1.73216	9.51373e-08	Down
964	ENSAPLG00000006378	2.31881	3.41482e-06	Up
965	ENSAPLG00000019515	-2.47654	0.000597679	Down
966	ENSAPLG00000013510	-1.52966	2.31796e-06	Down
967	ENSAPLG00000021900	4.97625	3.54807e-06	Up
968	ENSAPLG00000017881	-3.44553	7.88052e-17	Down
969	ENSAPLG00000029916	1.8217	0.000592417	Up
970	ENSAPLG00000010942	-2.11678	2.31618e-09	Down
971	ENSAPLG00000012715	-1.56907	3.1878e-11	Down
972	ENSAPLG00000013457	1.70378	5.26917e-11	Up
973	ENSAPLG00000029360	2.23088	7.3864e-08	Up
974	ENSAPLG00000025965	-2.93964	0.000469014	Down
975	ENSAPLG00000013474	-1.50299	4.11905e-12	Down
976	ENSAPLG00000012065	-1.83939	1.14488e-17	Down
977	ENSAPLG00000019136	-4.01862	1.22175e-91	Down
978	ENSAPLG00000013802	-2.68545	8.18587e-06	Down
979	ENSAPLG00000019013	1.73896	7.1508e-11	Up
980	ENSAPLG00000016417	-3.34326	2.05922e-83	Down
981	ENSAPLG00000023878	-3.39071	3.52533e-09	Down
982	ENSAPLG00000006212	-4.17157	1.86414e-145	Down
983	ENSAPLG00000020418	-1.55672	8.57224e-08	Down
984	ENSAPLG00000012407	-2.66658	1.05547e-24	Down
985	ENSAPLG00000002944	-1.57689	3.14583e-19	Down
986	ENSAPLG00000005654	8.85757	5.5716e-05	Up
987	ENSAPLG00000004113	-1.88902	3.16709e-15	Down
988	ENSAPLG00000020011	-2.26136	4.37467e-41	Down
989	ENSAPLG00000009426	-2.04147	0.000236919	Down
990	ENSAPLG00000012129	-2.72012	9.25257e-09	Down
991	ENSAPLG00000014412	-1.76177	1.10924e-12	Down
992	ENSAPLG00000022528	-3.59042	2.07556e-08	Down
993	ENSAPLG00000009213	5.23154	1.02656e-05	Up
994	ENSAPLG00000023840	-1.90334	2.98544e-10	Down
995	ENSAPLG00000015785	1.96538	2.79168e-07	Up
996	ENSAPLG00000006187	-2.05131	6.90665e-23	Down
997	ENSAPLG00000024864	1.85571	0.000179129	Up
998	ENSAPLG00000015648	-1.88384	1.95294e-05	Down
999	ENSAPLG00000024574	-1.97514	9.07982e-19	Down
1000	ENSAPLG00000000589	1.69454	3.78998e-06	Up
1001	ENSAPLG00000015140	2.35612	2.44382e-18	Up
1002	ENSAPLG00000009867	-1.8585	2.85099e-18	Down
1003	ENSAPLG00000006410	-2.27531	5.09927e-21	Down
1004	ENSAPLG00000016690	-2.38033	4.24295e-05	Down
1005	ENSAPLG00000022247	-1.87598	2.42328e-07	Down
1006	ENSAPLG00000030091	-2.15135	0.000175968	Down
1007	ENSAPLG00000028213	1.55357	1.7244e-13	Up
1008	ENSAPLG00000014703	4.24427	1.87171e-05	Up
1009	ENSAPLG00000004437	-1.53727	2.52613e-05	Down
1010	ENSAPLG00000007762	-1.87652	1.59388e-14	Down
1011	ENSAPLG00000025579	-3.72833	3.4725e-08	Down
1012	ENSAPLG00000026424	5.09537	3.54324e-06	Up
1013	ENSAPLG00000002945	2.45385	3.28467e-06	Up
1014	ENSAPLG00000011376	-1.80357	0.00011644	Down
1015	ENSAPLG00000022861	-2.38067	0.000942631	Down
1016	ENSAPLG00000010551	-1.94712	2.99475e-15	Down
1017	ENSAPLG00000009027	-3.47739	1.04852e-56	Down
1018	ENSAPLG00000023306	-3.02754	1.22425e-41	Down
1019	ENSAPLG00000004141	5.38783	1.50773e-09	Up
1020	ENSAPLG00000006037	-1.64349	0.000263795	Down
1021	ENSAPLG00000019291	1.88364	6.00976e-20	Up
1022	ENSAPLG00000023703	-4.09865	1.63516e-35	Down
1023	ENSAPLG00000011635	2.68385	2.73721e-06	Up
1024	ENSAPLG00000009282	-1.7865	2.37144e-16	Down
1025	ENSAPLG00000006398	2.08078	3.46215e-05	Up
1026	ENSAPLG00000017886	2.12523	1.85245e-07	Up
1027	ENSAPLG00000007872	-2.09229	6.62086e-06	Down
1028	ENSAPLG00000012666	-2.912	3.26296e-42	Down
1029	ENSAPLG00000016444	2.99084	7.81848e-08	Up
1030	ENSAPLG00000019006	-2.38969	3.18693e-05	Down
1031	ENSAPLG00000018616	-2.23732	0.000740615	Down
1032	ENSAPLG00000015705	-2.89976	1.67162e-05	Down
1033	ENSAPLG00000009657	-3.04609	1.1608e-12	Down
1034	ENSAPLG00000007178	-2.73387	4.45422e-27	Down
1035	ENSAPLG00000011261	-2.24066	1.49655e-19	Down
1036	ENSAPLG00000003121	-4.06446	2.12201e-73	Down
1037	ENSAPLG00000027403	2.40581	2.54285e-05	Up
1038	ENSAPLG00000027386	1.67371	3.44539e-09	Up
1039	ENSAPLG00000025120	3.74455	1.37932e-05	Up
1040	ENSAPLG00000005108	-2.00969	1.3705e-18	Down
1041	ENSAPLG00000023589	5.45975	8.55914e-09	Up
1042	ENSAPLG00000018683	-4.49506	1.65353e-109	Down
1043	ENSAPLG00000011751	1.72863	2.51033e-10	Up
1044	ENSAPLG00000003891	-2.70918	6.17388e-22	Down
1045	ENSAPLG00000017190	-1.6981	2.08558e-34	Down
1046	ENSAPLG00000027313	4.77246	1.57281e-09	Up
1047	ENSAPLG00000012227	-2.26	1.24727e-22	Down
1048	ENSAPLG00000024774	-3.18038	2.44385e-25	Down
1049	ENSAPLG00000029753	1.711	8.49185e-09	Up
1050	ENSAPLG00000012041	-1.83382	2.31072e-13	Down
1051	ENSAPLG00000005169	-2.72147	1.53974e-11	Down
1052	ENSAPLG00000013841	-1.5335	3.76843e-07	Down
1053	ENSAPLG00000029288	-1.62927	1.71306e-07	Down
1054	ENSAPLG00000017093	-1.86907	4.70185e-15	Down
1055	ENSAPLG00000008428	-2.44649	2.04622e-37	Down
1056	ENSAPLG00000016761	-2.04619	1.477e-09	Down
1057	ENSAPLG00000004906	2.58522	2.91991e-06	Up
1058	ENSAPLG00000004579	-1.98342	2.99167e-15	Down
1059	ENSAPLG00000006495	-2.68934	2.43303e-26	Down
1060	ENSAPLG00000029040	2.1095	9.01463e-05	Up
1061	ENSAPLG00000008167	-3.2972	3.45006e-44	Down
1062	ENSAPLG00000011982	5.86706	0.000137224	Up
1063	ENSAPLG00000002631	-2.1893	1.58727e-64	Down
1064	ENSAPLG00000017243	-1.73883	2.33771e-08	Down
1065	ENSAPLG00000006429	-1.54648	7.10715e-10	Down
1066	ENSAPLG00000005321	1.72728	1.06874e-06	Up
1067	ENSAPLG00000002555	3.98509	0.00019928	Up
1068	ENSAPLG00000013963	-1.94008	5.00318e-34	Down
1069	ENSAPLG00000014313	1.80652	1.88603e-07	Up
1070	ENSAPLG00000012910	-1.97967	1.39086e-22	Down
1071	ENSAPLG00000011692	2.81417	4.79649e-07	Up
1072	ENSAPLG00000001412	-1.63388	2.3182e-11	Down
1073	ENSAPLG00000008021	-1.93044	0.000215854	Down
1074	ENSAPLG00000005475	-1.88739	2.26531e-13	Down
1075	ENSAPLG00000014709	-1.65759	1.33456e-06	Down
1076	ENSAPLG00000002862	-1.64736	1.0193e-09	Down
1077	ENSAPLG00000013887	-1.58909	2.65905e-10	Down
1078	ENSAPLG00000005101	-1.68527	7.47025e-06	Down
1079	ENSAPLG00000008597	-2.48256	2.13205e-25	Down
1080	ENSAPLG00000015274	-3.51117	3.36548e-27	Down
1081	ENSAPLG00000028727	4.26703	0.00010087	Up
1082	ENSAPLG00000010423	-2.9459	4.5591e-30	Down
1083	ENSAPLG00000005524	-2.53753	8.27712e-17	Down
1084	ENSAPLG00000008632	-3.04812	3.54058e-27	Down
1085	ENSAPLG00000003833	-4.12448	3.16905e-33	Down
1086	ENSAPLG00000002476	-2.30791	2.05485e-60	Down
1087	ENSAPLG00000029966	1.60523	5.31029e-08	Up
1088	ENSAPLG00000000954	-3.30268	0.00012942	Down
1089	ENSAPLG00000012765	-1.61713	5.67358e-13	Down
1090	ENSAPLG00000029816	-1.68601	0.00030615	Down
1091	ENSAPLG00000026757	2.51732	0.00011754	Up
1092	ENSAPLG00000003620	-2.88376	8.11843e-91	Down
1093	ENSAPLG00000013205	-2.01793	2.41336e-71	Down
1094	ENSAPLG00000013870	-1.52398	4.98974e-06	Down
1095	ENSAPLG00000010410	-1.96549	1.77634e-08	Down
1096	ENSAPLG00000011339	-2.57546	1.02996e-61	Down
1097	ENSAPLG00000006102	2.6437	0.000438308	Up
1098	ENSAPLG00000012173	-3.02221	8.90046e-13	Down
1099	ENSAPLG00000004051	-2.28591	4.79382e-14	Down
1100	ENSAPLG00000008497	4.43413	6.18473e-09	Up
1101	ENSAPLG00000024335	-3.71919	1.17308e-06	Down
1102	ENSAPLG00000014139	-2.60159	8.4492e-90	Down
1103	ENSAPLG00000003826	-1.94635	4.22401e-12	Down
1104	ENSAPLG00000020257	-2.31517	5.09927e-21	Down
1105	ENSAPLG00000029812	-3.8943	4.2145e-05	Down
1106	ENSAPLG00000008028	-3.31386	1.64966e-07	Down
1107	ENSAPLG00000013593	-1.77197	0.000609253	Down
1108	ENSAPLG00000013266	-2.00815	3.69771e-21	Down
1109	ENSAPLG00000015050	-2.07253	0.000330953	Down
1110	ENSAPLG00000013460	-2.83754	1.20613e-36	Down
1111	ENSAPLG00000018463	3.40448	8.77862e-17	Up
1112	ENSAPLG00000009776	1.67575	1.17594e-07	Up
1113	ENSAPLG00000010339	-2.22817	5.84073e-06	Down
1114	ENSAPLG00000013146	-2.07412	2.72975e-16	Down
1115	ENSAPLG00000017031	2.02611	5.09749e-08	Up
1116	ENSAPLG00000008375	-3.93726	3.88515e-21	Down
1117	ENSAPLG00000002916	1.9921	0.000668356	Up
1118	ENSAPLG00000008092	-4.48056	1.75593e-85	Down
1119	ENSAPLG00000004801	-2.41689	6.61911e-13	Down
1120	ENSAPLG00000017456	-1.62996	9.81516e-06	Down
1121	ENSAPLG00000004339	4.86873	6.57682e-19	Up
1122	ENSAPLG00000020567	1.71171	3.73287e-12	Up
1123	ENSAPLG00000005205	-2.5807	3.54324e-06	Down
1124	ENSAPLG00000027237	-3.37471	7.09544e-37	Down
1125	ENSAPLG00000010354	-2.29536	2.20896e-11	Down
1126	ENSAPLG00000010801	-1.91603	3.58817e-15	Down
1127	ENSAPLG00000015159	2.17077	1.06328e-10	Up
1128	ENSAPLG00000002776	-1.68163	1.0322e-13	Down
1129	ENSAPLG00000022071	2.7944	2.0623e-05	Up
1130	ENSAPLG00000018569	-2.28532	5.14984e-05	Down
1131	ENSAPLG00000022812	-2.30537	3.45448e-119	Down
1132	ENSAPLG00000005334	4.29923	3.65545e-05	Up
1133	ENSAPLG00000027122	-1.80176	6.62115e-11	Down
1134	ENSAPLG00000017424	1.55799	1.39641e-06	Up
1135	ENSAPLG00000014154	-1.56154	7.60183e-09	Down
1136	ENSAPLG00000025907	-3.3813	3.9251e-08	Down
1137	ENSAPLG00000024396	-2.46625	1.86955e-13	Down
1138	ENSAPLG00000030527	-4.06479	1.17836e-06	Down
1139	ENSAPLG00000007935	-2.38243	3.04617e-07	Down
1140	ENSAPLG00000010326	1.87702	0.000864267	Up
1141	ENSAPLG00000021971	3.1927	7.44303e-05	Up
1142	ENSAPLG00000004758	-1.84214	1.57994e-12	Down
1143	ENSAPLG00000005204	-1.6762	1.31146e-06	Down
1144	ENSAPLG00000012565	-2.78331	3.79156e-05	Down
1145	ENSAPLG00000009287	-1.69086	2.56476e-07	Down
1146	ENSAPLG00000005756	-1.89193	1.91649e-08	Down
1147	ENSAPLG00000025801	-4.50944	8.62494e-130	Down
1148	ENSAPLG00000006573	-1.91413	9.52087e-14	Down
1149	ENSAPLG00000003050	2.97066	3.85279e-05	Up
1150	ENSAPLG00000004881	2.09667	2.06184e-17	Up
1151	ENSAPLG00000010529	-1.86236	8.50396e-17	Down
1152	ENSAPLG00000006032	-1.62919	0.0004576	Down
1153	ENSAPLG00000012464	2.47843	1.042e-08	Up
1154	ENSAPLG00000010355	1.59988	1.05024e-12	Up
1155	ENSAPLG00000023980	1.63929	3.8696e-08	Up
1156	ENSAPLG00000003084	-1.78613	7.55352e-25	Down
1157	ENSAPLG00000027744	-1.567	7.05807e-23	Down
1158	ENSAPLG00000023828	-1.86353	2.78327e-16	Down
1159	ENSAPLG00000007085	-2.78351	3.96003e-17	Down
1160	ENSAPLG00000002000	1.82001	4.65968e-06	Up
1161	ENSAPLG00000001279	-2.76024	1.59541e-11	Down
1162	ENSAPLG00000027705	-2.10356	1.3332e-08	Down
1163	ENSAPLG00000003512	-1.97089	6.63459e-17	Down
1164	ENSAPLG00000026423	-2.89405	1.8287e-06	Down
1165	ENSAPLG00000009844	-1.68783	1.34036e-18	Down
1166	ENSAPLG00000002459	-1.66513	4.23419e-17	Down
1167	ENSAPLG00000005737	-2.4349	0.00031337	Down
1168	ENSAPLG00000019156	-1.85445	2.69482e-11	Down
1169	ENSAPLG00000013920	-2.51453	6.56973e-89	Down
1170	ENSAPLG00000028845	3.86704	4.6813e-10	Up
1171	ENSAPLG00000002753	-1.8282	6.2915e-22	Down
1172	ENSAPLG00000026410	-2.32125	0.000132468	Down
1173	ENSAPLG00000002247	4.63369	6.54838e-17	Up
1174	ENSAPLG00000007509	-4.68912	6.11511e-07	Down
1175	ENSAPLG00000012832	3.21319	7.808e-08	Up
1176	ENSAPLG00000007236	-3.0499	1.31006e-11	Down
1177	ENSAPLG00000021730	3.01952	3.76072e-09	Up
1178	ENSAPLG00000008329	-2.38642	4.21539e-48	Down
1179	ENSAPLG00000013913	-1.9723	2.79168e-07	Down
1180	ENSAPLG00000022777	1.63645	9.37326e-35	Up
1181	ENSAPLG00000014584	-1.7257	1.30691e-09	Down
1182	ENSAPLG00000008843	-1.90343	0.000417875	Down
1183	ENSAPLG00000023299	-3.24724	1.10512e-12	Down
1184	ENSAPLG00000029395	2.87781	0.000359692	Up
1185	ENSAPLG00000000505	1.9713	0.000431756	Up
1186	ENSAPLG00000029426	-3.96707	6.15557e-07	Down
1187	ENSAPLG00000007512	-1.90927	1.2848e-11	Down
1188	ENSAPLG00000016153	-2.84819	4.48896e-19	Down
1189	ENSAPLG00000007176	-2.0255	1.30688e-14	Down
1190	ENSAPLG00000013537	1.58916	1.26062e-06	Up
1191	ENSAPLG00000004378	-2.17362	3.73532e-09	Down
1192	ENSAPLG00000021386	1.9047	0.000219024	Up
1193	ENSAPLG00000025882	-2.97968	3.00443e-32	Down
1194	ENSAPLG00000001308	-1.5176	1.03981e-18	Down
1195	ENSAPLG00000019781	1.85553	3.13415e-09	Up
1196	ENSAPLG00000016619	3.41017	0.000303946	Up
1197	ENSAPLG00000006074	-2.8726	3.11806e-20	Down
1198	ENSAPLG00000014921	-2.31461	1.4607e-11	Down
1199	ENSAPLG00000010099	5.88911	2.04489e-16	Up
1200	ENSAPLG00000020172	4.1094	5.86201e-07	Up
1201	ENSAPLG00000030592	-1.86279	8.80151e-12	Down
1202	ENSAPLG00000028247	-1.89591	1.8287e-06	Down
1203	ENSAPLG00000020017	2.57136	5.37205e-06	Up
1204	ENSAPLG00000017965	-3.34964	7.60428e-14	Down
1205	ENSAPLG00000006942	-2.50261	3.6565e-09	Down
1206	ENSAPLG00000005010	-1.76186	2.94484e-08	Down
1207	ENSAPLG00000004060	-1.63711	3.94025e-26	Down
1208	ENSAPLG00000016301	-1.81571	4.87414e-15	Down
1209	ENSAPLG00000024737	2.15009	5.32451e-08	Up
1210	ENSAPLG00000004988	-2.44572	1.82469e-16	Down
1211	ENSAPLG00000027827	2.02993	1.9871e-12	Up
1212	ENSAPLG00000020412	1.91681	3.53255e-11	Up
1213	ENSAPLG00000009559	3.3435	0.000359834	Up
1214	ENSAPLG00000016928	-2.82477	1.22115e-18	Down
1215	ENSAPLG00000014505	-3.47509	1.75539e-13	Down
1216	ENSAPLG00000006676	-2.12365	1.95501e-19	Down
1217	ENSAPLG00000012924	-1.93256	9.02838e-18	Down
1218	ENSAPLG00000028735	-1.92179	4.46538e-25	Down
1219	ENSAPLG00000000299	2.04065	1.1294e-06	Up
1220	ENSAPLG00000028324	-4.80287	1.31053e-08	Down
1221	ENSAPLG00000005182	1.97809	8.24608e-07	Up
1222	ENSAPLG00000023784	3.39968	0.000433285	Up
1223	ENSAPLG00000018317	-3.25864	1.40454e-36	Down
1224	ENSAPLG00000023238	6.05526	6.96749e-05	Up
1225	ENSAPLG00000003294	-2.60307	2.69087e-19	Down
1226	ENSAPLG00000010056	-2.10095	1.78171e-13	Down
1227	ENSAPLG00000015991	-1.86546	2.58659e-38	Down
1228	ENSAPLG00000019960	-2.30009	1.86477e-09	Down
1229	ENSAPLG00000011908	3.20614	1.14415e-06	Up
1230	ENSAPLG00000015976	-4.67844	8.8527e-07	Down
1231	ENSAPLG00000021530	-2.42179	2.02911e-05	Down
1232	ENSAPLG00000013391	-2.36912	4.91709e-49	Down
1233	ENSAPLG00000027418	2.63532	4.00126e-08	Up
1234	ENSAPLG00000015365	-1.85282	2.37218e-09	Down
1235	ENSAPLG00000030492	2.1482	5.00939e-10	Up
1236	ENSAPLG00000007295	2.42283	4.91242e-07	Up
1237	ENSAPLG00000007489	-2.77769	1.85705e-19	Down
1238	ENSAPLG00000005120	-1.50084	8.13876e-08	Down
1239	ENSAPLG00000009861	-1.63714	1.59015e-13	Down
1240	ENSAPLG00000029400	1.82156	1.80684e-10	Up
1241	ENSAPLG00000016005	-1.86945	8.55027e-15	Down
1242	ENSAPLG00000006493	-1.66031	3.78813e-07	Down
1243	ENSAPLG00000010969	-1.54728	1.72041e-13	Down
1244	ENSAPLG00000010819	-2.86451	2.66016e-32	Down
1245	ENSAPLG00000030596	2.08121	5.44245e-06	Up
1246	ENSAPLG00000006752	-3.15425	1.29438e-08	Down
1247	ENSAPLG00000029841	1.62902	1.79009e-08	Up
1248	ENSAPLG00000023064	-2.03417	3.73076e-09	Down
1249	ENSAPLG00000011241	2.87937	1.49707e-05	Up
1250	ENSAPLG00000008698	-2.15858	1.71248e-12	Down
1251	ENSAPLG00000011843	2.14318	9.47725e-05	Up
1252	ENSAPLG00000010455	-2.17865	1.49707e-05	Down
1253	ENSAPLG00000012646	-1.83991	1.84853e-06	Down
1254	ENSAPLG00000027002	-1.98982	1.40074e-14	Down
1255	ENSAPLG00000009773	-1.57194	0.000125361	Down
1256	ENSAPLG00000001291	-2.75467	8.45308e-06	Down
1257	ENSAPLG00000002696	-1.74588	2.05393e-10	Down
1258	ENSAPLG00000007542	-1.66943	5.27303e-07	Down
1259	ENSAPLG00000017290	2.72814	2.24077e-05	Up
1260	ENSAPLG00000013596	2.15597	0.000109093	Up
1261	ENSAPLG00000000666	-3.6185	2.92248e-10	Down
1262	ENSAPLG00000001082	4.07689	9.59642e-15	Up
1263	ENSAPLG00000007938	-1.55705	3.38963e-12	Down
1264	ENSAPLG00000007090	-1.65438	0.000466534	Down
1265	ENSAPLG00000006903	-1.52524	0.000250809	Down
1266	ENSAPLG00000011554	-1.56826	1.25933e-05	Down
1267	ENSAPLG00000007993	-2.02543	1.40581e-12	Down
1268	ENSAPLG00000003088	-1.63973	2.42057e-10	Down
1269	ENSAPLG00000006337	-1.54293	2.64454e-09	Down
1270	ENSAPLG00000029038	-2.77302	5.0246e-05	Down
1271	ENSAPLG00000013097	1.70642	9.26214e-08	Up
1272	ENSAPLG00000009479	-2.77146	3.41741e-47	Down
1273	ENSAPLG00000011917	-1.86875	4.92311e-22	Down
1274	ENSAPLG00000028919	-4.85657	5.52409e-57	Down
1275	ENSAPLG00000011426	5.68665	0.000882393	Up
1276	ENSAPLG00000014002	-2.07323	0.000376372	Down
1277	ENSAPLG00000010358	1.74912	9.69511e-07	Up
1278	ENSAPLG00000006791	-1.73838	9.99827e-08	Down
1279	ENSAPLG00000020742	1.50306	1.15799e-05	Up
1280	ENSAPLG00000007612	1.88064	1.59241e-06	Up
1281	ENSAPLG00000004439	-3.09232	3.16066e-72	Down
1282	ENSAPLG00000008626	-2.13858	1.63046e-15	Down
1283	ENSAPLG00000008841	-2.69252	1.87987e-06	Down
1284	ENSAPLG00000018518	1.93935	4.55632e-08	Up
1285	ENSAPLG00000004265	-2.02164	0.000116566	Down
1286	ENSAPLG00000023748	2.545	1.88263e-05	Up
1287	ENSAPLG00000031029	-2.02505	4.11284e-10	Down
1288	ENSAPLG00000017673	1.57551	3.97726e-30	Up
1289	ENSAPLG00000004500	-2.33254	8.13456e-15	Down
1290	ENSAPLG00000012412	-1.51973	3.3585e-10	Down
1291	ENSAPLG00000013528	2.15328	1.42671e-19	Up
1292	ENSAPLG00000025394	2.14397	0.000734334	Up
1293	ENSAPLG00000008093	-3.37913	1.57045e-62	Down
1294	ENSAPLG00000009451	-3.87946	5.61078e-58	Down
1295	ENSAPLG00000007047	-2.31463	0.000350354	Down
1296	ENSAPLG00000017911	-2.96332	2.11427e-15	Down
1297	ENSAPLG00000025264	-1.6508	7.23167e-20	Down
1298	ENSAPLG00000005167	2.38019	0.000165671	Up
1299	ENSAPLG00000004631	-2.61774	1.42591e-20	Down
1300	ENSAPLG00000011722	2.9803	5.94228e-11	Up
1301	ENSAPLG00000017215	-5.72929	1.84023e-23	Down
1302	ENSAPLG00000020160	-2.40806	1.3857e-06	Down
1303	ENSAPLG00000024728	-1.88363	8.15293e-08	Down
1304	ENSAPLG00000012045	-1.79727	3.03191e-10	Down
1305	ENSAPLG00000026803	-2.70771	0.000775999	Down
1306	ENSAPLG00000004480	-1.56916	0.000338358	Down
1307	ENSAPLG00000012320	-1.90739	4.56689e-39	Down
1308	ENSAPLG00000021542	3.68209	1.97314e-05	Up
1309	ENSAPLG00000009217	-2.55419	8.36228e-44	Down
1310	ENSAPLG00000007343	2.51551	1.43833e-09	Up
1311	ENSAPLG00000013149	-1.54017	5.30042e-10	Down
1312	ENSAPLG00000008819	-1.77017	1.09387e-10	Down
1313	ENSAPLG00000018256	-5.41749	2.35686e-05	Down
1314	ENSAPLG00000003125	-1.57197	0.000439898	Down
1315	ENSAPLG00000015630	-1.98259	1.03817e-08	Down
1316	ENSAPLG00000004358	-1.72456	1.1693e-18	Down
1317	ENSAPLG00000010722	-1.58954	0.000361298	Down
1318	ENSAPLG00000006866	-1.60941	1.2814e-09	Down
1319	ENSAPLG00000030628	1.76102	2.49361e-05	Up
1320	ENSAPLG00000014570	-1.59814	9.21112e-08	Down
1321	ENSAPLG00000007124	2.3681	0.000929143	Up
1322	ENSAPLG00000004220	-1.59149	6.56126e-08	Down
1323	ENSAPLG00000001407	2.69086	2.26189e-08	Up
1324	ENSAPLG00000016541	-2.46863	0.000262849	Down
1325	ENSAPLG00000006054	2.25646	8.6711e-13	Up
1326	ENSAPLG00000016389	-1.9291	8.6522e-09	Down
1327	ENSAPLG00000007008	-1.67539	8.79172e-19	Down
1328	ENSAPLG00000006805	-2.50206	5.54841e-06	Down
1329	ENSAPLG00000015616	7.70679	6.51807e-08	Up
1330	ENSAPLG00000021138	3.74662	0.000116028	Up
1331	ENSAPLG00000006033	2.4913	0.000125064	Up
1332	ENSAPLG00000004498	6.67297	7.79783e-06	Up
1333	ENSAPLG00000029908	-2.5721	6.54232e-08	Down
1334	ENSAPLG00000005559	-1.8695	8.48991e-11	Down
1335	ENSAPLG00000008474	-1.62859	4.23393e-06	Down
1336	ENSAPLG00000008099	-1.67948	2.19454e-08	Down
1337	ENSAPLG00000003124	-1.52914	9.03261e-07	Down
1338	ENSAPLG00000025849	-2.33269	3.49702e-16	Down
1339	ENSAPLG00000027570	1.65923	1.31746e-08	Up
1340	ENSAPLG00000011657	-2.93163	0.00038032	Down
1341	ENSAPLG00000009032	3.34952	9.67119e-13	Up
1342	ENSAPLG00000007742	-2.95636	2.89574e-56	Down
1343	ENSAPLG00000011540	2.88982	3.02161e-12	Up
1344	ENSAPLG00000029729	3.92638	9.27906e-05	Up
1345	ENSAPLG00000017077	-3.94608	1.33328e-41	Down
1346	ENSAPLG00000018955	1.95104	0.000144355	Up
1347	ENSAPLG00000016603	3.27353	2.46659e-14	Up
1348	ENSAPLG00000013183	-2.78248	6.41712e-07	Down
1349	ENSAPLG00000009456	2.44229	9.77088e-07	Up
1350	ENSAPLG00000005039	-1.67626	1.74649e-19	Down
1351	ENSAPLG00000024033	1.65004	5.71065e-07	Up
1352	ENSAPLG00000029170	3.60629	2.73785e-15	Up
1353	ENSAPLG00000006796	-1.81293	4.63637e-10	Down
1354	ENSAPLG00000021565	-2.29158	7.59223e-05	Down
1355	ENSAPLG00000031075	5.9354	0.000502967	Up
1356	ENSAPLG00000006535	-2.32337	3.23704e-51	Down
1357	ENSAPLG00000013109	3.5331	0.000471771	Up
1358	ENSAPLG00000017804	1.91934	1.15037e-09	Up
1359	ENSAPLG00000009424	-1.57573	4.99456e-07	Down
1360	ENSAPLG00000027788	1.82032	9.32929e-12	Up
1361	ENSAPLG00000008987	-1.66086	1.05389e-06	Down
1362	ENSAPLG00000000590	3.10207	0.000206731	Up
1363	ENSAPLG00000024168	3.14544	0.000172911	Up
1364	ENSAPLG00000006679	-1.76551	1.19523e-07	Down
1365	ENSAPLG00000018237	-3.13991	0.000493856	Down
1366	ENSAPLG00000011096	-1.72714	3.08509e-05	Down
1367	ENSAPLG00000016125	1.84379	4.48032e-09	Up
1368	ENSAPLG00000011166	-2.24846	2.36269e-49	Down
1369	ENSAPLG00000004694	-2.24011	2.77448e-19	Down
1370	ENSAPLG00000003541	1.50688	2.32335e-09	Up
1371	ENSAPLG00000005989	-2.19034	1.86454e-09	Down
1372	ENSAPLG00000011118	-1.55592	3.53448e-09	Down
1373	ENSAPLG00000007702	-2.09028	2.84482e-55	Down
1374	ENSAPLG00000025966	-3.23091	4.18689e-08	Down
1375	ENSAPLG00000029510	-1.75779	6.2396e-09	Down
1376	ENSAPLG00000023157	1.66804	0.000459118	Up
1377	ENSAPLG00000009524	1.75487	2.54708e-24	Up
1378	ENSAPLG00000017427	2.58021	0.000509424	Up
1379	ENSAPLG00000010096	5.84603	2.97702e-10	Up
1380	ENSAPLG00000010071	-2.02795	0.000104582	Down
1381	ENSAPLG00000002335	-1.6149	2.26993e-18	Down
1382	ENSAPLG00000003277	-2.25612	7.45553e-24	Down
1383	ENSAPLG00000012959	-1.54067	1.30382e-10	Down
1384	ENSAPLG00000002724	-2.85432	2.97207e-12	Down
1385	ENSAPLG00000008037	4.05549	4.88821e-05	Up
1386	ENSAPLG00000023747	-1.70615	5.15564e-06	Down
1387	ENSAPLG00000012543	-1.72429	0.000137198	Down
1388	ENSAPLG00000001873	-2.62028	0.000524819	Down
1389	ENSAPLG00000010118	-1.54274	1.59012e-27	Down
1390	ENSAPLG00000012346	-2.94501	5.8142e-18	Down
1391	ENSAPLG00000011950	-2.65776	0.000263422	Down
1392	ENSAPLG00000030724	-2.91892	1.4593e-19	Down
1393	ENSAPLG00000023490	2.99924	0.00061198	Up
1394	ENSAPLG00000000788	1.62396	3.47443e-07	Up
1395	ENSAPLG00000004905	-3.47767	4.69866e-68	Down
1396	ENSAPLG00000001001	-2.9063	3.65545e-05	Down
1397	ENSAPLG00000016090	-2.31559	5.09782e-10	Down
1398	ENSAPLG00000003151	2.52616	1.22037e-08	Up
1399	ENSAPLG00000020764	-1.86315	1.80192e-06	Down
1400	ENSAPLG00000002499	-1.50681	1.65416e-06	Down
1401	ENSAPLG00000009627	2.77334	1.15835e-06	Up
1402	ENSAPLG00000017652	1.79992	8.38385e-08	Up
1403	ENSAPLG00000005055	-2.09891	1.2133e-24	Down
1404	ENSAPLG00000015513	5.79867	0.000463912	Up
1405	ENSAPLG00000007368	-2.72888	5.70356e-35	Down
1406	ENSAPLG00000024776	-2.08206	9.33132e-10	Down
1407	ENSAPLG00000021254	-1.61108	1.20133e-05	Down
1408	ENSAPLG00000010694	3.71863	4.44166e-12	Up
1409	ENSAPLG00000021298	1.73063	4.41757e-05	Up
1410	ENSAPLG00000001957	-4.05484	9.07885e-10	Down
1411	ENSAPLG00000004281	-2.56288	3.77204e-34	Down
1412	ENSAPLG00000004883	-2.77604	3.98042e-31	Down
1413	ENSAPLG00000011331	2.29145	0.000213256	Up
1414	ENSAPLG00000018003	-4.7297	3.06259e-19	Down
1415	ENSAPLG00000001514	1.7208	0.000574254	Up
1416	ENSAPLG00000022216	-5.86973	1.72925e-82	Down
1417	ENSAPLG00000015254	-1.77967	8.6602e-18	Down
1418	ENSAPLG00000002525	-1.74761	2.46867e-09	Down
1419	ENSAPLG00000028724	2.50412	2.58532e-05	Up
1420	ENSAPLG00000019231	-1.68961	8.31904e-09	Down
1421	ENSAPLG00000010034	-2.20425	2.72952e-39	Down
1422	ENSAPLG00000002456	-2.3461	9.11004e-15	Down
1423	ENSAPLG00000010331	-4.08963	1.5593e-07	Down
1424	ENSAPLG00000010778	4.68889	4.59839e-07	Up
1425	ENSAPLG00000007741	1.60529	0.000493902	Up
1426	ENSAPLG00000020611	-2.39412	1.8287e-06	Down
1427	ENSAPLG00000012050	-2.99573	2.16504e-38	Down
1428	ENSAPLG00000009031	-1.54593	4.40006e-09	Down
1429	ENSAPLG00000004375	-2.92831	2.12275e-27	Down
1430	ENSAPLG00000016193	4.31013	7.92274e-08	Up
1431	ENSAPLG00000014081	-3.15194	4.27749e-104	Down
1432	ENSAPLG00000003565	-2.15493	1.09331e-33	Down
1433	ENSAPLG00000006247	1.56892	3.60022e-05	Up
1434	ENSAPLG00000005866	-3.07621	8.03921e-10	Down
1435	ENSAPLG00000008377	-1.68555	1.1598e-09	Down
